# Supplementary material for: The origins and developments of sulfation-prone tyrosine-rich and acidic N- and C-terminal extensions of class ll and lll small leucine-rich repeat proteins shed light on connective tissue evolution in vertebrates
Source: BMC Evol Biol. 2020 Jun 23;20:73. doi: 10.1186/s12862-020-01634-3 (PMC7310474; doi:10.1186/s12862-020-01634-3)
Supplement: Supplementary file 2 — Additional file 2. Fibromodulin. FASTA format file (.fasta) containing the complete multiple sequence alignment of the fibromodulin dataset with signal peptides removed. May be accessed using common multiple sequence alignment workbenches such as Jalview. [file 12862_2020_1634_MOESM2_ESM.txt]

>sp|Q06828|FMOD_HUMAN/19-376  Fibromodulin OS=Homo sapiens GN=FMOD PE=1 SV=2
QYED--DPHWWFHYLRSQQSTYYDPYD--P--YPYETYEPY--P-YGVDEGPAYTYGS-PSP--PDPRDCPQ
ECDCPPNFPTAMYCDNRNLKYLPFVPSRMKYVYFQNNQITSIQEGVFDNATGLLWIALHGNQITSDKVGRKV
FSKLRHLERLYLDHNNLTRMPGPLPRSLRELHLDHNQISRVPNNALEGLENLTALYLQHNEIQEVGSSMRGL
RSLILLDLSYNHLRKVPDGLPSALEQLYM-----------EHNNVYTVPDSYFRGAPKLLYVRLSHNSLTNN
GLASNTFNSSSLLELDLSYNQLQKIPPVNTNLENLYLQGNRINEFSISSFCTVVDVVNFSKLQVLRLDGNEI
KRSAMPADAPLCLRLAS------------------------------------------------LIEI---
------------------------------------------------------------------------
--------
>tr|G3R879|G3R879_GORGO/19-376  Uncharacterized protein OS=Gorilla gorilla gorilla GN=FMOD PE=4 SV=1
QYED--DPHWWFHYLRSQQSTYYDPYD--P--YPYETYEPY--P-YGVDEGPAYTYGS-PSP--PDPRDCPQ
ECDCPPNFPTAMYCDNRNLKYLPFVPSRMKYVYFQNNQITSIQEGVFDNATGLLWIALHGNQITSDKVGRKV
FSKLRHLERLYLDHNNLTRMPGPLPRSLRELHLDHNQISRVPNNALEGLENLTALYLQHNEIQEVGSSMRGL
RSLILLDLSYNHLRKVPDGLPSALEQLYM-----------EHNNVYTVPDSYFRGAPKLLYVRLSHNSLTNN
GLASNTFNSSSLLELDLSYNQLQKIPPVNTNLENLYLQGNRINEFSISSFCTVVDVVNFSKLQVLRLDGNEI
KRSAMPADAPLCLRLAS------------------------------------------------LIEI---
------------------------------------------------------------------------
--------
>tr|K7A2A5|K7A2A5_PANTR/19-376  Fibromodulin OS=Pan troglodytes GN=FMOD PE=2 SV=1
QYED--DPHWWFHYLRSQQSTYYDPYD--P--YPYETYEPY--P-YGVDEGPAYTYGS-PSP--PDPRDCPQ
ECDCPPNFPTAMYCDNRNLKYLPFVPSRMKYVYFQNNQITSIQEGVFDNATGLLWIALHGNQITSDKVGRKV
FSKLRHLERLYLDHNNLTRMPGPLPRSLRELHLDHNQISRVPNNALEGLENLTALYLQHNEIQEVGSSMRGL
RSLILLDLSYNHLRKVPDGLPSALEQLYM-----------EHNNVYTVPDSYFRGAPKLLYVRLSHNSLTNN
GLASNTFNSSSLLELDLSYNQLQKIPPVNTNLENLYLQGNRINEFSISSFCTVVDVVNFSKLQVLRLDGNEI
KRSAMPADAPLCLRLAS------------------------------------------------LIEI---
------------------------------------------------------------------------
--------
>tr|F7FA56|F7FA56_MACMU/19-376  Fibromodulin OS=Macaca mulatta GN=FMOD PE=2 SV=1
QYDD--DPHWWFHYLRSQQSTYYDPYD--P--YPYETYEPY--P-YGVDEGPAYTYGS-PSP--PDPRDCPQ
ECDCPPNFPTAMYCDNRNLKYLPFVPSRMKYVYFQNNQITSIQEGVFDNATGLLWIALHGNQITSDKVGKKV
FSKLRHLERLYLDHNNLTRMPGPLPRSLRELHLDHNQISRVPNNALEGLENLTALYLHHNEIQEVGSSMRGL
RSLILLDLSYNHLRRVPDGLPSALEQLYM-----------EHNNVYTVPDSYFRGAPKLLYVRLSHNSLTNN
GLASNTFNSSSLLELDLSYNQLQKIPPVNTNLENLYLQGNRINEFSISSFCTVVDVVNFSKLQVLRLDGNEI
KRSAMPADAPLCLRLAS------------------------------------------------LIEI---
------------------------------------------------------------------------
--------
>tr|A0A0D9RPE0|A0A0D9RPE0_CHLSB/19-376  Uncharacterized protein OS=Chlorocebus sabaeus GN=FMOD PE=4 SV=1
QYDD--DPHWWFHYLRSQQSTYYDPYD--P--YPYETYEPY--P-YGVDEGPAYTYGS-PSP--PDPRDCPQ
ECDCPPNFPTAMYCDNRNLKYLPFVPSRMKYVYFQNNQITSIQEGVFDNATGLLWIALHGNQITSDKVGKKV
FSKLRHLERLYLDHNNLTRMPGPLPRSLRELHLDHNQISRVPNNALEGLENLTALYLHHNEIQEVGSSMRGL
RSLILLDLSYNHLRRVPDGLPSALEQLYM-----------EHNNVYTVPDSYFRGAPKLLYVRLSHNSLTNN
GLASNTFNSSSLLELDLSYNQLQKIPPVNTNLENLYLQGNRINEFSISSFCTVVDVVNFSKLQVLRLDGNEI
KRSAMPADAPLCLRLAS------------------------------------------------LIEI---
------------------------------------------------------------------------
--------
>tr|G7NVF6|G7NVF6_MACFA/19-376  Putative uncharacterized protein OS=Macaca fascicularis GN=EGM_01505 PE=4 SV=1
QYDD--DPHWWFHYLRSQQSTYYDPYD--P--YPYETYEPY--P-YGVDEGPAYTYGS-PSP--PDPRDCPQ
ECDCPPNFPTAMYCDNRNLKYLPFVPSRMKYVYFQNNQITSIQEGVFDNATGLLWIALHGNQITSDKVGKKV
FSKLRHLERLYLDHNNLTRMPGPLPRSLRELHLDHNQISRVPNNALEGLENLTALYLHHNEIQEVGSSMRGL
RSLILLDLSYNHLRRVPDGLPSALEQLYM-----------EHNNVYTVPDSYFRGAPKLLYVRLSHNSLTNN
GLASNTFNSSSLLELDLSYNQLQKIPPVNTNLENLYLQGNRINEFSISSFCTVVDVVNFSKLQVLRLDGNEI
KRSAMPADAPLCLRLAS------------------------------------------------LIEI---
------------------------------------------------------------------------
--------
>tr|H2N436|H2N436_PONAB/19-376  Uncharacterized protein OS=Pongo abelii GN=FMOD PE=4 SV=1
QYDD--DPHWWFHYLRSQQSTYYDPYD--P--YPYETYEPY--P-YGVDEGPAYTYGS-PSP--PNPRDCPQ
ECDCPPNFPTAMYCDNRNLKYLPFVPSRMKYVYFQNNQITSIQEGVFDNATGLLWIALHGNQITSDKVGKKV
FSKLRHLERLYMDHNNLTRMPGPLPRSLRELHLDHNQISRVPNNALEGLENLTALYLQHNEIQEVGSSMRGL
RSLILLDLSYNHLRRVPDGLPSALEQLYM-----------EHNNVYTVPDSYFRGAPKLLYVRLSHNSLTNN
GLASNTFNSSSLLELDLSYNQLQKIPPVNTNLENLYLQGNRINEFSISSFCTVVDVVNFSKLQVLRLDGNEI
KRSAMPADAPLCLRLAS------------------------------------------------LIEI---
------------------------------------------------------------------------
--------
>tr|G1S917|G1S917_NOMLE/19-377  Uncharacterized protein OS=Nomascus leucogenys GN=FMOD PE=4 SV=1
QYDDD-DPHWWFHYLRSQQSTYYDPYD--P--YPYETYEPY--P-YGVDEGPAYTYGS-PSS--PNPRDCPQ
ECDCPPNFPTAMYCDNRNLKYLPFVPSRMKYVYFQNNQITSIQEGVFDNATGLLWIALHGNQITSDKVGKKV
FSKLRHLERLYLDHNNLTRMPGPLPRSLRELHLDHNQISRVPNNALEGLENLTALYLQHNEIQEVGSSMRGL
RSLILLDLSYNHLRRVPDGLPSALEQLYM-----------EHNNVYTVPDSYFRGAPKLLYVRLSHNSLTNN
GLASNTFNSSSLLELDLSYNQLQKIPPVNTNLENLYLQGNRINEFSISSFCTVVDVVNFSKLQVLRLDGNEI
KRSAMPADAPLCLRLAS------------------------------------------------LIEI---
------------------------------------------------------------------------
--------
>tr|F7H3T3|F7H3T3_CALJA/19-376  Fibromodulin OS=Callithrix jacchus GN=FMOD PE=2 SV=1
QYDD--DPHWWFQYLRSQQSTYYDPYE--P--YPYEPYDPY--P-YGVDEGPAYAYGSP-SP--PDPRDCPQ
ECDCPPNFPTAMYCDNRNLKYLPFVPSRMKYVYFQNNQISSIQEGVFDNATGLLWIALHGNQITSDKVGRKI
FSKLKHLERLYLDHNNLTRMPGPLPRSLRELHLDHNQISRVPNNALEGLENLTALYLQHNEIQEVGSSMRGL
RSLILLDLSYNHLRRVPDGLPSALEQLYM-----------EHNNVYTVPDSYFRGAPKLLYVRLSHNSLTNN
GLASNTFNSSSLLELDLSYNQLQKIPPVSTNLENLYLQGNRINEFSISSFCTVVDVVNFSKLQVLRLDGNEI
KRSAMPADAPLCLRLAS------------------------------------------------LIEI---
------------------------------------------------------------------------
--------
>tr|F1PLN5|F1PLN5_CANLF/19-376  Uncharacterized protein OS=Canis lupus familiaris GN=FMOD PE=4 SV=2
QYDE--DPLWWFHYLRSQQSSYYDPYD--P--YPYEPYEPY--P-YGVEEGPAYAYGS-PPP--PEPRDCPQ
ECDCPPNFPTAMYCDNRNLKYLPFVPSRMKYVYFQNNQISSIQEGVFDNATGLLWIALHGNQITSDKVGRKI
FSKLRHLERLYLDHNNLTRMPGPLPRSLKELHLDHNQISRVPNNALEGLENLTALYLQHNEIQEVGSAMRGL
RSLILLDLSYNHLRKVPDGLPSALEQLYL-----------EHNNVYSVPDSYFRGSPKLLYVRLSHNSLTNN
GLASNTFNSSSLLELDLSYNQLQKIPPVNTNLENLYLQGNRINEFSISSFCTVVDVMNFSKLQVLRLDGNEI
KRSAMPVDAPLCLRLAS------------------------------------------------LIEI---
------------------------------------------------------------------------
--------
>tr|M3X3M3|M3X3M3_FELCA/19-376  Uncharacterized protein OS=Felis catus GN=FMOD PE=4 SV=1
QYDE--DPHWWFHYLRSQQSTYYDPYD--P--YPYEPYEPY--P-YGVEEGPAYAYGS-PPP--PEPRDCPQ
ECDCPPNFPTAMYCDNRNLKYLPFVPSRMKYVYFQNNQISSIQEGVFDNATGLLWIALHGNQITSDKVGRKI
FSKLRHLERLYLDHNNLTRMPGPLPRSLRELHLDHNQISRVPNNALEGLENLTALYLQHNEIQEVGSAMRGL
RSLILLDLSYNHLRKVPDGLPSALEQLYL-----------EHNNVYSVPDSYFRGSPKLLYVRLSHNSLTNN
GLASNTFNSSSLLELDLSYNQLQKIPPVNTNLENLYLQGNRINEFSISSFCTVVDVMNFSKLQVLRLDGNEI
KRSAMPVDAPLCLRLAS------------------------------------------------LIEI---
------------------------------------------------------------------------
--------
>tr|A2Q126|A2Q126_HORSE/19-376  Fibromodulin OS=Equus caballus GN=FMOD PE=2 SV=1
QYDE--DPHWWFHYLRSQQSTYYDPYD--P--YPYEPYEPY--P-YGVEEGPAYAYGS-PPP--PEPRDCPQ
ECDCPPNFPTAMYCDNRNLKYLPFVPSRMKYVYFQNNQISSIQEGVFDNATGLLWIALHGNQITSDKVGRKV
FSKLKHLERLYLDHNNLTRVPGPLPRSLRELHLDHNQISRVPNNALEGLENLTALYLQHNEIQEVGSAMKGL
RSLILLDLSYNHLRKVPDGLPSALEQLYL-----------EHNNVYSVPDSYFRGSPKLLYVRLSHNSLTNN
GLASNTFNSSSILELDLSYNQLQKIPPVNTNLENLYLQGNRINEFSISSFCTVVDVMNFSKLQVLRLDGNEI
KRSAMPADAPLCLRLAS------------------------------------------------LIEI---
------------------------------------------------------------------------
--------
>tr|M3YJG8|M3YJG8_MUSPF/19-376  Uncharacterized protein OS=Mustela putorius furo GN=FMOD PE=4 SV=1
QYDE--DPHWWFHYLRSQQSTYYDPYE--P--YPYEPYEPY--P-YGVEEGPAYAYGS-PPP--PEPRDCPQ
ECDCPPNFPTAMYCDNRNLKYLPFVPSRMKYVYFQNNQISSMQEGVFDNATGLLWIALHGNQITSDKVGRRV
FSKLRHLERLYLDHNNLTRMPGPLPRSLRELHLDHNQISRVPNNALEGLENLTALYLQHNEIQEVGSAMRGL
RSLILLDLSYNHLRKVPDGLPIALEQLYL-----------EHNNVYSVPDSYFRGSPKLLYVRLSHNSLTNN
GLASNTFNSSSLLELDLSYNQLQKIPPVNTNLENLYLQGNRINEFSISSFCTVVDVMNFSKLQVLRLDGNEI
KRSAMPVDAPLCLRLAS------------------------------------------------LIEI---
------------------------------------------------------------------------
--------
>tr|H0WG08|H0WG08_OTOGA/19-376  Uncharacterized protein OS=Otolemur garnettii GN=FMOD PE=4 SV=1
QYDE--DPHWWFHYLRSQQSTYYDPYD--P--YPYEPYEPY--P-YGVDEGPAYAYGS-PSP--PEPRDCPQ
ECDCPPNFPTAMYCDNRNLKYLPFVPSRMKYVYFQNNQISSIQEGVFDNATGLLWIALHGNQITSDKVGRKV
FSKLKHLERLYLDHNNLTRMPGPLPRSLKELHLNHNQISRVPNNALEGLENLTALYLHHNEIQEVGSAMRGL
RSLILLDLSYNHLRRVPDGLPSALEQLYL-----------EHNNVYSVPDSYFRGSPKLLYVRLSHNSLTNN
GLATNTFNSSSLLELDLSYNQLQKIPPVNTNLENLYLQGNRINEFSISSFCTVVDVVNFSKLQVLRLDGNEI
KRSAMPVDAPLCLRLAS------------------------------------------------LIEI---
------------------------------------------------------------------------
--------
>tr|L5JWC5|L5JWC5_PTEAL/19-376  Fibromodulin OS=Pteropus alecto GN=PAL_GLEAN10006980 PE=4 SV=1
QYDE--DPHWWFHYLRSQQSTYYDPYD--P--YPYEPYEPY--P-YGVEEGPAYAYGAL-PP--PDPRDCPQ
ECDCPPNFPTAMYCDNRNLKYLPFVPSRMKYVYFQNNQISSIQEGVFDNATGLLWIALHGNQITSDKVGKKV
FSKLRHLERLYLDHNNLTRMPGPLPRSLRELHLDHNQISRVPNNALEGLENLTALYLQHNEIQEVGSAMRSL
RSLILLDLSYNHLRKVPDGLPSALEQLYL-----------EHNNVYSMPDSYFRGSPKLLYVRLSHNSLTNN
GLASNTFNSSSLLELDLSYNQLQKIPPVNTNLENLYLQGNRINEFSISSFCTVVDVVNFSKLQVLRLDGNEI
QRSAMPADAPLCLRLAS------------------------------------------------LIEI---
------------------------------------------------------------------------
--------
>tr|H0UUL6|H0UUL6_CAVPO/19-376  Uncharacterized protein OS=Cavia porcellus GN=FMOD PE=4 SV=1
QYDE--DPHWWFQYLRSQQSTYYDPYD--P--YPYEPSEPY--P-YGVEEGPAYAYGSL-PP--PEPRDCPQ
ECDCPPNFPTAMYCDNRNLKYLPFVPSRMKYVYFQNNQITSIQEGVFDNATGLLWIALHGNQITSDKVGRKV
FSKLRHLERLYLDHNNLTRMPGPLPRSLRELHLDHNQISRVPNNALEGLENLTALYLHHNEIQEVGSSMRGL
RSLILLDLSYNHLRRVPDGLPTALEQLYL-----------EHNNVYTVPDSYFRGSPKLLYVRLSHNSLTNS
GLATNSFNASSLLELDLSYNQLQKIPPVSTNLENLYLQGNRINEFSISSFCTVVDVMNFSKLQVLRLDGNEI
QRSAMPVDAPLCLRLAS------------------------------------------------LIEI---
------------------------------------------------------------------------
--------
>tr|G5B364|G5B364_HETGA/19-378  Fibromodulin OS=Heterocephalus glaber GN=FMOD PE=4 SV=1
QYDD--DPHWWFQYLRSQQSTYYDPYD--PYPYPYEPSEPY--P-YGVEEGPAYAYGSL-PP--PEPRDCPQ
ECDCPPNFPTAMYCDNRNLKYLPFVPSRMKYVYFQNNQITSIQEGVFDNATGLLWVALHGNQITSDKVGRKV
FSKLRHLERLYLDHNNLTRMPGPLPRSLRELHLDHNQISRVPNNALEGLENLTALYLHHNEIQEVGSSMRGL
RSLILLDLSYNHLRRVPDGLPSALEQLYL-----------EHNNVYTVPDSYFRGSPKLLYVRLSHNSLTNN
GLATNSFNASSLLELDLSYNQLQKIPPVNTNLENLYLQGNRINEFSISSFCTVVDVMNFSKLQVLRLDGNEI
QRSAMPVDAPLCLRLAS------------------------------------------------LIEI---
------------------------------------------------------------------------
--------
>tr|A0A091D1K5|A0A091D1K5_FUKDA/19-378  Fibromodulin OS=Fukomys damarensis GN=H920_14191 PE=4 SV=1
QYDD--DPHWWFQYLRSQQSTYYDPYD--PYPYPYEPAEPY--P-YGVEEGPAYAYGSL-PP--PESRDCPQ
ECDCPPNFPTAMYCDNRNLKYLPFVPSRIKYVYFQNNQITSIQEGVFDNATGLLWIALHGNQITSDKVGRKV
FSKLRHLERLYLDHNNLTRMPGPLPRSLRELHLDHNQISRVPNNALEGLENLTALYLHHNEIQEVGSSMRGL
RSLILLDLSYNHLRRVPDGLPSALEQLYL-----------EHNNVYTVPDSYFRGSPKLLYVRLSHNSLTNS
GLATNSFNASSLLELDLSYNQLQKIPPVNTNLENLYLQGNRINEFSISSFCTVVDVMNFSKLQVLRLDGNEI
QRSAMPVDAPLCLRLAS------------------------------------------------LIEI---
------------------------------------------------------------------------
--------
>tr|L9JAU9|L9JAU9_TUPCH/19-376  Fibromodulin OS=Tupaia chinensis GN=TREES_T100003386 PE=4 SV=1
QYDE--DPHWWFQYLRSQQSTYDDPYD--P--YPYEPYEHY--P-YGVEEGPAYAYGSP-SP--PEPRDCPQ
ECDCPPNFPTAMYCDNRNLKYLPFVPSRMKYVYFQNNQISSIQEGVFDNATGLLWIALHGNQITSDKVGRKI
FSKLRHLERLYLDHNNLTRMPGPLPRSLRELHLNHNQISRVPNNALEGLENLTALYLQHNEIQDVGNAMRGL
RSLILLDLSYNHLRRVPDGLPSALEQLYL-----------EHNNVYTVPDSYFRGSPKLLYVRLSHNSLTNN
GLASNAFNSSSLLELDLSYNQLQKIPPVNTNLENLYLQGNRINEFSISSFCTVVDVMNFSKLQVLRLDGNEI
KRSAMPADAPLCLRLAS------------------------------------------------LIEI---
------------------------------------------------------------------------
--------
>tr|S7MGG7|S7MGG7_MYOBR/19-377  Fibromodulin OS=Myotis brandtii GN=D623_10009259 PE=4 SV=1
QYDD--DPHWWFHYLRSQQSTYYDPYE--P--YPYEPYEPY--P-YGVEEGPAYAYGSPPPP--PEPRDCPQ
ECDCPPNFPTAMYCDNRNLKYLPFVPSRMKYVYFQNNQISSIQEGVFDNATGLLWIALHGNQITSDRVGRKV
FSKLRHLERLYLDHNNLTRMPGPLPRSLRELHLDHNQIARVPNNALEGLENLTALYLQHNEIQEVGSALRGL
RSLILLDLSYNHLRRVPDGLPSALEQLYL-----------EHNNVYSVPDSYFRGSPKLLYVRLSHNSLTNN
GLASNTFNSSSILELDLSYNQLQKIPPVNTNLENLYLQGNRINEFSISSFCTVVDVINFSKLQVLRLDGNEI
QRNAMPEDAPLCLRQAS------------------------------------------------LIEI---
------------------------------------------------------------------------
--------
>sp|P13605|FMOD_BOVIN/19-376  Fibromodulin OS=Bos taurus GN=FMOD PE=1 SV=2
QYEE--DSHWWFQFLRNQQSTYDDPYD--P--YPYEPYEPY--P-YGGEEGPAYAYGSP-PQ--PEPRDCPQ
ECDCPPNFPTAMYCDNRNLKYLPFVPSRMKYVYFQNNQISSIQEGVFDNATGLLWIALHGNQITSDKVGKKV
FSKLRHLERLYLDHNNLTRIPSPLPRSLRELHLDHNQISRVPNNALEGLENLTALYLHHNEIQEVGSSMKGL
RSLILLDLSYNHLRKVPDGLPSALEQLYL-----------EHNNVFSVPDSYFRGSPKLLYVRLSHNSLTNN
GLASNTFNSSSLLELDLSYNQLQKIPPVSTNLENLYLQGNRINEFSISSFCTVVDVMNFSKLQVLRLDGNEI
KRSAMPADAPLCLRLAS------------------------------------------------LIEI---
------------------------------------------------------------------------
--------
>tr|L8IS00|L8IS00_9CETA/19-376  Fibromodulin OS=Bos mutus GN=M91_14773 PE=4 SV=1
QYEE--DSHWWFQFLRNQQSTYDDPYD--P--YPYEPYEPY--P-YGGEEGPAYAYGSP-PQ--PEPRDCPQ
ECDCPPNFPTAMYCDNRNLKYLPFVPSRMKYVYFQNNQISSIQEGVFDNATGLLWIALHGNQITSDKVGKKV
FSKLRHLERLYLDHNNLTRIPSPLPRSLRELHLDHNQISRVPNNALEGLENLTALYLHHNEIQEVGSSMKGL
RSLILLDLSYNHLRKVPDGLPSALEQLYL-----------EHNNVFSVPDSYFRGSPKLLYVRLSHNSLTNN
GLASNTFNSSSLLELDLSYNQLQKIPPVSTNLENLYLQGNRINEFSISSFCTVVDVMNFSKLQVLRLDGNEI
KRSAMPADAPLCLRLAS------------------------------------------------LIEI---
------------------------------------------------------------------------
--------
>sp|P50608|FMOD_MOUSE/19-376  Fibromodulin OS=Mus musculus GN=Fmod PE=2 SV=1
QYDE--DSHWWIQYLRNQQSTYYDPYD--P--YPYEPSEPY--P-YGVEEGPAYAYGAP-PP--PEPRDCPQ
ECDCPPNFPTAMYCDNRNLKYLPFVPSRMKYVYFQNNQISAIQEGVFDNATGLLWVALHGNQITSDKVGRKV
FSKLRHLERLYLDHNNLTRMPGPLPRSLRELHLDHNQISRVPNNALEGLENLTALYLHHNEIQEVGSSMRGL
RSLILLDLSYNHLRRVPDGLPSALEQLYL-----------EHNNVYTVPDSYFRGSPKLLYVRLSHNSLTNN
GLATNTFNSSSLLELDLSYNQLQKIPPVNTNLENLYLQGNRINEFSISSFCTVVDVMNFSKLQVLRLDGNEI
KRSAMPVDAPLCLRLAN------------------------------------------------LIEI---
------------------------------------------------------------------------
--------
>sp|P50609|FMOD_RAT/19-376  Fibromodulin OS=Rattus norvegicus GN=Fmod PE=2 SV=1
QYEE--DSHWWLQYLRNQQSTYYDPYD--T--YPYETSDPY--P-YEVEEGPAYAYGAP-PP--PEPRDCPQ
ECDCPPNFPTAMYCDNRNLKYLPFVPSRMKYVYFQNNQIAAIQEGVFDNATGLLWIALHGNQITSDKIGRKV
FSKLRHLERLYLDHNNLTRMPGPLPRSLRELHLDHNQISRVPNNALEGLENLTALYLHHNEIQEVGSSMRGL
RSLILLDLSYNHLRRVPDGLPSALEQLYL-----------EHNNVYTVPDSYFRGSPKLLYVRLSHNSLTNN
GLATNTFNSSSLLELDLSYNQLQKIPPVNTNLENLYLQGNRINEFSISSFCTVVDVMNFSKLQVLRLDGNEI
KRSAMPVDAPLCLRLAS------------------------------------------------LIEI---
------------------------------------------------------------------------
--------
>tr|A0A1A6HBX7|A0A1A6HBX7_NEOLE/19-376  Uncharacterized protein OS=Neotoma lepida GN=A6R68_14038 PE=4 SV=1
QYDE--DSHWWIQYLRNQQSTYYDPYD--P--YPYEPSEPY--P-YGVEEGPAYAYGAQ-PA--PEPRDCPQ
ECDCPPNFPTAMYCDNRNLKYLPFVPSRMKYVYFQNNQIAAIQEGVFDNATGLLWIALHGNQITSDKIGRKV
FSKLRQLERLYLDHNNLTRMPGPLPRSLRELHLDHNQISRVPNNALEGLENLTALYLHHNEIQEVGSSMRGL
RSLILLDLSYNHLRRVPDGLPSALEQLYL-----------EHNNVYTVPDSYFRGSPKLLYVRLSHNSLTNN
GLATNTFNSSSILELDLSYNQLQKIPPVNTNLENLYLQGNRINEFSISSFCTVVDVMNFSKLQVLRLDGNEI
KRSAVPVDAPLCLRLAS------------------------------------------------LIEI---
------------------------------------------------------------------------
--------
>tr|G3HQC6|G3HQC6_CRIGR/19-376  Fibromodulin OS=Cricetulus griseus GN=I79_013023 PE=4 SV=1
QYDE--DSHWWIQYLRNQQSTYYDPYD--P--YPYEPSEPY--P-YGVEEGPAYAYGTH-PP--PEPRDCPQ
ECDCPPNFPTAMYCDNRNLKYLPFVPSRMKYVYFQNNQITAIQEGVFDNATGLLWIALHGNQITSDKIGRKV
FSKLRHLERLYLDHNNLTRMPGPLPRSLRELHLDHNQISRVPSNALEGLENLTALYLHHNEIQEVGSSMRGL
RSLILLDLSYNHLRRVPDGLPSALEQLYL-----------EHNSVYTVPDSYFRGSPKLLYVRLSHNSLTNN
GLATNTFNSSSLLELDLSYNQLQKIPPVNTNLENLYLQGNRINEFSISSFCTVVDVMNFSKLQVLRLDGNEI
KRSAMPVDAPLCLRLAS------------------------------------------------VIEI---
------------------------------------------------------------------------
--------
>tr|I3N847|I3N847_ICTTR/19-378  Uncharacterized protein OS=Ictidomys tridecemlineatus GN=FMOD PE=4 SV=1
QYDE--DSHWWFQYLRSQQSTYYDPYE--P--YPYEPSDPYPYP-YGVEEGPAYAYGSP-SP--PDPRDCPQ
ECDCPPNFPTAMYCDNRNLKYLPFVPSRMKYVYFQNNQISSIQEGVFDNATGLLWIALHGNQITSDKVGKRV
FSKLKHLERLYLDHNNLTRMPGPLPRSLRELHLDHNQISRVPNNALEGLENLTALYLQHNEIQEVGSSMRGL
RSLILLDLSYNHLRRVPDGLPSALEQLYL-----------EHNNVFTVPDSYFRGSPKLLYVRLSHNSLTNN
GLATNTFNSSSLLELDLSYNQLQKIPPVNTNLENLYLQGNRINEFSISSFCTVVDVMNFSKLQVLRLDGNEI
KRSAMPVDAPLCLRLAS------------------------------------------------LIEI---
------------------------------------------------------------------------
--------
>tr|F7DPP9|F7DPP9_MONDO/19-374  Uncharacterized protein OS=Monodelphis domestica GN=FMOD PE=4 SV=2
QYEE--DTHWWFHYLRSQQSTYYDPYD--P--Y--EPYEPY--P-YGVEEGPAYAYGNP-PP--PEPRDCPQ
ECDCPPTFPTAMYCDNRNLKYLPFVPSRMKYVYFQNNQISAIQEAVFDNATGLLWIALHGNQITSDKVGKRV
FSKLKHLERLYLDHNNLTRMPGPLPRSLRELHLDHNQISRVPNNALEGLENLTALYLQHNEIQEVGTAMRGL
RSLIMLDLSYNHLRRLPDGLPAALEQLYL-----------EHNNVYTVPDSYFRGSPKLLYVRLSHNSLTNN
GLSTNTFNASSILELDLSYNQLQKIPPVNTNLENLYLQGNRINEFSISSFCTVVDVMNFSKLQVLRLDGNEI
QRSAVPVDAPLCLRLAS------------------------------------------------LIEI---
------------------------------------------------------------------------
--------
>tr|G3SSP6|G3SSP6_LOXAF/19-376  Uncharacterized protein OS=Loxodonta africana GN=FMOD PE=4 SV=1
QYDE--DIPWWLHYVRSQQPSYYDPYD--P--YPYGPYEPY--P-YGVEEGPAYAYGSP-PP--PEPRDCPQ
ECDCPPNFPTAMYCDNRNLKYLPFVPSRMKYVYFQNNQISSIQEGVFDNATGLLWIALHGNQITSDKVGKKV
FSKLRHLERLYMDHNNLTRMPGPLPRSLRELHLDHNQITRVPNNALEGLENLTALYLQHNEIQEVSSAMKGL
RSLILLDMSYNHLRKVPDGLPSALEQLYL-----------EHNNINTVPDSYFRGSPKLLYVRLSHNSLTNS
GLASNTFNASSILELDLSYNQLQKIPPVNTNLENLYLQGNRINEFSISSFCTVVDVMNFSKLQVLRLDGNEI
RRSAVPADAPLCLRLAS------------------------------------------------LIEI---
------------------------------------------------------------------------
--------
>tr|H1A4C1|H1A4C1_TAEGU/21-382  Uncharacterized protein OS=Taeniopygia guttata GN=FMOD PE=4 SV=1
QYNEE-EDLAWLQYYLRQSRVSSYNYV--P--YYEEESPAY--A-YSYPSATDTEPEPEPEPQQAAPWRCPQ
ECDCPPNFSSAMYCDTRNLRYLPFVPSRMKYVYFQNNLITSVQEGAFDNATELEWLALHNNQIGSEKMGKRV
FGKLQRLERLYMNNNNLTRLPGPLPRSLRELHLSYNHISKVPSNALEGLENLTALYLSHNFIFEMGASLKGL
KSLILADLSYNNLRKVPDGLPASLEQLYL-----------EYNYINAIPDDYFQVSPRLLYVRMSHNSLTNQ
GLSSNTFNSSSILELDLSYNRLQKIPRVNTNLENLYLQGNQINEFSISSFCSVVDVMNYSRLQVLRLDGNAI
KRNAVPPDAPLCLRRAT------------------------------------------------VIEI---
------------------------------------------------------------------------
--------
>tr|U3KAK7|U3KAK7_FICAL/21-382  Uncharacterized protein OS=Ficedula albicollis GN=FMOD PE=4 SV=1
QYNEE-EDLAWLQYYLRQSRASSYNYV--P--YYEEESPAY--A-YSYPSATDSEPEPEPEPQQAAPWRCPQ
ECDCPPNFSSAMYCDTRNLRYLPFVPSRMKYVYFQNNLITSIQEGAFDNATELEWLALHNNQIGSEKMGKRV
FGKLQRLERLYMNNNNLTRLPSPLPRSLRELHLSYNHISKVPPNALEGLENLTALYLSHNFIFEMGASLKGL
GSLILADLSYNNLRRVPDGLPASLEQLYL-----------EYNYINAIPDDYFQVSPRLLYVRMSHNSLTNQ
GLSGNTFNSSSILELDLSYNRLQKIPRVNTNLENLYLQGNRIDEFSISSFCSVVDVMNYSRLQVLRLDGNEI
KRNAVPPDAPLCLRRAT------------------------------------------------VIEI---
------------------------------------------------------------------------
--------
>tr|A0A093PXF5|A0A093PXF5_9PASS/21-382  Fibromodulin OS=Manacus vitellinus GN=N305_13619 PE=4 SV=1
QYNEE-EDLAWLQYYLRQSRVASYNYV--P--YYEDESPPY--V-YSYPAAPDTEPEPSQEPQQAPSWQCPQ
ECDCPPNFSSAMYCDTRNLRYLPFVPSRMKYVYFQNNLITSIQEGAFDNATELEWLALHNNQISSDRMGKRV
FGKLKNLERLYMNNNNLTKLPSPLPRSLRELHLSYNQISKVPSNALEGLENLTALYLSHNFIFEMGASLKGL
KSLILADLSYNHLRKVPDGLPVSLEQLYL-----------EYNYINAIPDDYFQVSPRLLYVRMSHNSLTNQ
GLSSNTFNSSSILELDLSYNRLQKIPRVNTNLENLYLQGNQINEFSISSFCSVVDVMNYSRLQVLRLDGNEI
KRNAVPPDAPLCLRRAT------------------------------------------------VIEI---
------------------------------------------------------------------------
--------
>tr|A0A093JXH8|A0A093JXH8_STRCA/19-380  Fibromodulin OS=Struthio camelus australis GN=N308_13496 PE=4 SV=1
QYDEE-EDLAWLQYYMRQSRMSSYNYV--P--YYEDENTPY--V-YSYLPAPDTEAEPGPEPQQAPTRECPQ
ECDCPPNFSSAMYCDTRNLRYLPFVPSRMKYVYFQNNQITSIQEGAFDNATELEWLALHNNQITSEKMGKRV
FAKLKNLERLYMNNNNLTKMPSPLPRSLRELHLSYNQISKVPANALEGLENLTALYLSHNQIFEMGASLKGL
KSLILADLSYNHLRKVPDGLPIALEQLYL-----------EYNYINSIPDDYFRVSPKLLYVRMSHNSLTNQ
GLSTNTFNSSSILELDLSYNRLQKIPRVSTNLENLYLQGNQINEFSISSFCTVVDVMNYSRLQVLRLDGNEI
KRNAVPPDAPLCLRRAT------------------------------------------------IIEI---
------------------------------------------------------------------------
--------
>tr|A0A099ZHE9|A0A099ZHE9_TINGU/19-380  Fibromodulin OS=Tinamus guttatus GN=N309_06542 PE=4 SV=1
QYNEE-EDLAWLQYYMRQSRLSSYNYM--P--YYEDENSPY--V-YSYLPAPDAEGEPGPEAQQAPSRECPQ
ECDCPPNFSAAMYCDTRNLRYLPFVPSRMKYVYFQNNQITSVQEGAFDNATELEWLALHNNQITSEKMGKRV
FAKLRNLERLYMNNNNLTKMPGPLPRSLRELHLSYNQISKVPSNALEGLENLTALYLSHNQIFEMGASLKGL
KSLILADLSYNHLRKVPDGLPIALEQLYL-----------EYNHINTIPDDYFRVSPKLLYVRMSHNSLTNQ
GLSTNTFNSSSILELDLSYNRLQKIPRVSTNLENLYLQGNQINEFSISSFCTVVDVMNYSRLQVLRLDGNEI
KRNAVPPDAPLCLRRAT------------------------------------------------IIEI---
------------------------------------------------------------------------
--------
>sp|P51887|FMOD_CHICK/19-380  Fibromodulin OS=Gallus gallus GN=FMOD PE=2 SV=1
QYNEE-EDLAWLQYYMRQSRMSSYNYM--P--YYEDENSPY--V-YSYVPAPDTEAEPVPEAQQASSWQCPQ
ECDCPPNFSSAMYCDTRNLRYLPFVPTRMKYVYFQNNQITAIQEGAFDNATELEWLALHNNQISSEKMGKRV
FAKLKNLERLYMNNNNLTKMPSPLPRSLRELHLSYNQISKVPSNALEGLENLTALYLSHNYIFEMGASLKGL
KSLILADLSYNHLRKVPDGLPMALEQLYL-----------EYNYINAIPDDYFKVSPKLLYVRMSHNSLTNQ
GLSTNTFNSSSILELDLSYNRLQKIPRVSTNLENLYLQGNQINEFSISSFCTVVDVMNYSRLQVLRLDGNEI
KRNAMPPDAPLCLRRAT------------------------------------------------VIEI---
------------------------------------------------------------------------
--------
>tr|G1NAU5|G1NAU5_MELGA/19-380  Uncharacterized protein OS=Meleagris gallopavo GN=FMOD PE=4 SV=2
QYNEE-EDLAWLQYYMRQSRMSSYNYM--P--YYEDENSPY--V-YSYLPAPDTEAEPIPEAQQASSWQCPQ
ECDCPPNFSSAMYCDTRNLRYLPFVPTRMKYVYFQNNQITAIQEAAFDNATELEWLALHNNQISSEKMGKRV
FAKLKNLERLYMNNNNLTKMPSPLPRSLRELHLSYNQISKVPSNALEGLENLTALYLSHNYIFEMGASLKGL
KSLILADLSYNHLRKVPDGLPMALEQLYL-----------EYNYINTIPDDYFKVSPKLLYVRMSHNSLTNQ
GLSTNTFNSSSILELDLSYNRLQKIPRVSTNLENLYLQGNQINEFSISSFCTVVDVMNYSRLQVLRLDGNEI
KRNAMPPDAPLCLRRAT------------------------------------------------VIEI---
------------------------------------------------------------------------
--------
>tr|A0A091ICU0|A0A091ICU0_CALAN/19-380  Fibromodulin OS=Calypte anna GN=N300_03737 PE=4 SV=1
QYNEE-EDMAWLQYYLRQSRLSSYNYM--P--YYEDENPPY--V-YSYLPAPEMEAEPGPEPQQAPSWQCPQ
ECDCPPNFSSAMYCDTRNLRYLPFVPSRMKYVYFQNNRVTSIQEGAFDNATELEWLALHNNQISSEKMGKKV
FAKLKRLERLYMNNNNLTKVPSPLPRTLRELHLSYNQISKVPSNALEGLENLTALYLSHNFIFEMGASLKEL
KSLILADLSYNHLRKVPDGLPMALEQLYL-----------EYNYINTIPEDYFKVSPKLLYVRMSHNSLTNQ
GLSTDTFNSSSILELDLSYNRLQKIPRVNTNLENLYLQGNQINEFSISSFCSVVDVMNYSRLQVLRLDGNEI
KRNSVPPDAPLCLRRAT------------------------------------------------IIEI---
------------------------------------------------------------------------
--------
>tr|A0A093DG00|A0A093DG00_CHAPE/19-380  Fibromodulin OS=Chaetura pelagica GN=M959_03146 PE=4 SV=1
QYNEE-EDLAWLQYYMRQSRMSSYNYM--P--YYEDENTPY--V-YSYLPAPDTEPEPGPEPQQAPSWQCPQ
ECDCPPNFSSAMYCDTRNLRYLPFVPSRMKYVYFQNNRITAIQEGAFDNATELEWLALHNNQISSEKMGKKV
FAKLKRLERLYMNNNNLTKVPSPLPRTLRELHLSYNQISKVPSNALEGLENLTALYLSHNFIFEMGASLKGL
KSLILADLSYNHLRKVPDGLPMALEQLYL-----------EYNYINTIPDNYFKVSPKLLYVRMSHNSLTNQ
GLSTNTFNSSSILELDLSYNRLQKIPRVSTNLENLYLQGNQINEFSISSFCSVVDVMNYSRLQVLRLDGNEI
KRNAVPPDAPLCLRRAT------------------------------------------------IIEI---
------------------------------------------------------------------------
--------
>tr|A0A091RXG6|A0A091RXG6_NESNO/19-380  Fibromodulin OS=Nestor notabilis GN=N333_04253 PE=4 SV=1
QYNEE-EDMAWLQYYMRQSRMSSYNYV--P--YYEDENTPY--V-YSYLPAPDTEAEARPEPQQASSWQCPQ
ECDCPPNFSSAMYCDTRNLRYLPFVPSRMKYVYFQNNQITAIQEGAFDNATELEWLALHNNHISSEKMGKRV
FAKLKSLERLYMNNNNLTKMPSPLPRSLRELHLSYNQISKVPSNALEGLENLTALYLSHNYIFEMGASLKGL
SSLILADLSYNHLRKVPDGLPVALEQLYL-----------EYNYINTIPDDYFKVSPKLLYVRMSHNSLTNQ
GLSTNTFNSSSILELDLSYNRLQKIPRVSTNLENLYLQGNQINEFSISSFCTVVDVMNYSRLQVLRLDGNEI
KRNAVPPDAPLCLRRAT------------------------------------------------IIEI---
------------------------------------------------------------------------
--------
>tr|A0A093GY34|A0A093GY34_PICPB/19-380  Fibromodulin OS=Picoides pubescens GN=N307_09731 PE=4 SV=1
QYNEE-EDLAWLQYYMRQSRMSSYNYM--P--YYEDENPPY--V-YSYLPAPDTEAEPGPEPQQATSWQCPQ
ECDCPPNFSSAMYCDTRNLRYLPFVPSRMKYVYFQNNQIAAMQEGAFDNATELEWLALHNNQISSERMGKRL
FAKLKRLERLYMNNNNLTKVPSPLPRSLRELHLSYNQIAKVPSNALEGLENLTALYLSHNFIFEMGASLKGL
KSLILADLSYNHLRKVPEGLPASLEQLYL-----------EYNYINTIPEDYFRVSPKLLYVRMSHNSLTNQ
GLSTNTFNSSSILELDLSYNRLQKIPRVSTSLENLYLQGNQIDEFSISSFCSVVDVMNYSRLQVLRLDGNEI
KRNAVPPDAPLCLRRAT------------------------------------------------VIEI---
------------------------------------------------------------------------
--------
>tr|A0A091G787|A0A091G787_9AVES/19-380  Fibromodulin OS=Cuculus canorus GN=N303_11434 PE=4 SV=1
QYNEE-EDMAWLQYYMRQSRMSSYNYM--P--YYEDENTPY--V-YSYLPAPETEAEPVPEPQQTSSWQCPQ
ECDCPPNFSSAMYCDTRHLRYLPFVPTRMKYVYFQNNQITAIQEGAFDNATELEWLALHNNQISSEKMGKRV
FAKLKSLERLYLNNNNLTKMPSPLPRSLRELHLSYNQISKVPSNALEGLENLTALYLSHNFIFEMGASLKGL
KSLILADLSYNHLRRVPDGLPMALEQLYL-----------EYNYINTIPDDYFKVSPKLLYVRMSHNSLTNQ
GLSSNTFNSSSILELDLSYNRLQKIPRVNTNLENLYLQGNQINEFSISSFCTVVDVMNYSRLQVLRLDGNEI
KRNAVPPDAPLCLRRAT------------------------------------------------VIEI---
------------------------------------------------------------------------
--------
>tr|A0A093C253|A0A093C253_TAUER/19-380  Fibromodulin OS=Tauraco erythrolophus GN=N340_05768 PE=4 SV=1
QYNEE-EDLAWLQYYMRQSRMSSYNYV--P--YYEDENTPY--V-YSYLPAPDTEAEPGPEAQQTLSWQCPQ
ECDCPPNFSSAMYCDTRNLRYLPFVPSRMKYVYFQNNQIAAIQEGAFDNATELEWLALHNNQITSEKMGKRV
FAKLKNLERLYMNNNNLTKMPSPLPRSLRELHLSYNQISKVPSNALEGLENLTALYLSHNYIFEMGASLKGL
KSLILADLSYNHLRKVPDGLPMALEQLYL-----------EYNYINTIPDDYFKVSPKLLYVRMSHNSLTNQ
GLSTNTFNSSSILELDLSYNRLQKIPRVSTNLENLYLQGNQINEFSISSFCTVVDVMNYSRLQVLRLDGNEI
KRNAVPPDAPLCLRRAT------------------------------------------------IIEI---
------------------------------------------------------------------------
--------
>tr|A0A091W2C9|A0A091W2C9_OPIHO/19-380  Fibromodulin OS=Opisthocomus hoazin GN=N306_11984 PE=4 SV=1
QYNEE-EDMAWLQYYMRQSRMSSYNYM--P--YYEDENSPY--V-YSYLPAPDTEAEPGPEGQQASSWQCPQ
ECDCPPNFSSAMYCDTRNLRYLPFVPSRMKYVYFQNNQITAIQEGAFDNATELEWLALHNNQITSEKMGKRV
FAKLKNLERLYMNNNNLTKMPSPLPRSLRELHLSYNQISKVPSNALEGLENLTALYLSHNYIFEMGASLKGL
KSLILADLSYNHLRKVPDGLPMALEQLYL-----------EYNYINTIPDDYFKVSPKLLYVRMSHNSLTNQ
GLSTNTFNSSSILELDLSYNRLQKIPRVNTNLENLYLQGNQINEFSISSFCTVVDVMNYSRLQVLRLDGNEI
KRNAVPPDAPLCLRRAT------------------------------------------------VIEI---
------------------------------------------------------------------------
--------
>tr|A0A091NHW3|A0A091NHW3_APAVI/19-380  Fibromodulin OS=Apaloderma vittatum GN=N311_06103 PE=4 SV=1
QYNEE-EDMAWLQYYMRQSRMSSYNYM--P--YYEDENTPY--V-YSYLPAPDTEAEPGPEPQQASSWQCPQ
ECDCPPNFSSAMYCDTRNLRYLPFVPSRMKYVYFQNNQITTIQEGAFENATELEWLALHNNQITSEKMGKRV
FAKLKRLERLYLNNNNLTKMPSPLPRSLRELHLSYNQISRVPSNALEGLENLTALYLSHNYIFEMGASLKGL
KSLILADLSYNNLRKVPDGLPLALEQLYL-----------EYNYINTIPDDYFKVSPKLLYVRMSHNSLTNQ
GLSTNTFNSSSILELDLSYNRLQKIPRVSTNLENLYLQGNQINEFSISSFCTVVDVMNYSRLQVLRLDGNEI
KRNAVPPDAPLCLRRAT------------------------------------------------IIEI---
------------------------------------------------------------------------
--------
>tr|A0A091HDI1|A0A091HDI1_BUCRH/19-380  Fibromodulin OS=Buceros rhinoceros silvestris GN=N320_01142 PE=4 SV=1
QYNEE-EDMAWLQYYMRQSRMSSYNYV--P--YYEDENTPY--V-YSYLPAPDTEAEPGPEPQQASSWQCPQ
ECDCPPNFSSAMYCDTRGLRYLPFVPSRMKYVYFQNNQITTIQEGAFDNATELEWLALHNNQITSEKMGKRV
FAKLKNLERLYMNNNNLTKVPSPLPRSLRELHLSYNQITKVPSNALEGLENLTALYLSHNFIFEMGASLKAL
KSLILADLSYNHLRRVPDGLPMALEQLYL-----------EYNYINTIPDDYFRVSPKLLYVRMSHNSLTNQ
GLSTNTFNSSSILELDLSYNRLQKIPRVSTNLENLYLQGNQINEFSISSFCTVVDVMNYSRLQVLRLDGNEI
KRNAVPPDAPLCLRRAT------------------------------------------------IIEI---
------------------------------------------------------------------------
--------
>tr|A0A094KSB6|A0A094KSB6_ANTCR/19-380  Fibromodulin OS=Antrostomus carolinensis GN=N321_09938 PE=4 SV=1
QYNEE-EDMAWLQYYMRQSRMSSYNYM--P--YYEDENTPY--V-YSYLPAPDTEPEPGPEPQQASSWQCPQ
ECDCPPNFSSAMYCDTRNLRYLPFVPSRMKYVYFQNNQITTIQEGAFDNATELEWLALHNNQISSEKMGKRV
FAKLKNLERLYMNNNNLTKMPSPLPRSLRELHLSYNQISKVPSNALEGLENLTALYLSHNYIFEMGASLKGL
KSLILADLSYNHLRKVPDGLPMALEQLYL-----------EYNYINTIPDDYFRVSPKLLYVRMSHNSLTNQ
GLSSNTFNSSSILELDLSYNRLQKIPRVNTNLENLYLQGNQINEFSISSFCTVVDVMNYSRLQVLRLDGNEI
KRNAVPPDAPLCLRRAT------------------------------------------------IIEI---
------------------------------------------------------------------------
--------
>tr|A0A091QGU5|A0A091QGU5_MERNU/19-380  Fibromodulin OS=Merops nubicus GN=N331_08681 PE=4 SV=1
QYNEE-EDMAWLQYYMRQSRMSSYNYM--P--YYEEENTPY--V-YSYLPAPDTEAEPGPEPQQAPSWQCPQ
ECDCPPNFSSAMYCDTRNLRYLPFVPSRMKYVYFQNNLITTIQEGAFDNATELEWLALHNNQIASEKMGKKV
FAKLKRLERLYMNNNNLTKMPSPLPRSLRELHLSYNQISKVPSNVLEGLENLTALYLSHNFIFEMGASLKGL
KSLILADLSYNHLRKVPDGLPMSLEQLYL-----------EYNYINTIPDDYFQVSPKLLYVRMSHNSLTNQ
GLSTNTFNSSSILELDLSYNRLQKIPRVNTNLENLYLQGNQINEFSISSFCTVVDVMNYSRLQVLRLDGNEI
KRNAVPPDAPLCLRRAT------------------------------------------------VIEI---
------------------------------------------------------------------------
--------
>tr|A0A091PMF3|A0A091PMF3_LEPDC/19-380  Fibromodulin OS=Leptosomus discolor GN=N330_06756 PE=4 SV=1
QYNEE-EDMAWLQYYMRQSRMSSYNYM--P--YYEDENTPY--V-YSYLPAPDTEAEPGPEPQQAPSWQCPQ
ECDCPPNFSSAMYCDTRNLRYLPFVPSRMKYVYFQNNQITTIQEGAFDNATELEWLALHNNQITSEKMGKRV
FAKLKNLERLYMNNNNLTKMPSPLPRSLRELHLSYNQISKVPSNALEGLENLTALYLSHNYIFEMGASLKGL
KSLILADLSYNHLRKVPDGLPMALEQLYL-----------EYNYINTIPDDYFKVSPKLLYVRMSHNSLTNQ
GLSTNTFNSSSILELDLSYNRLQKIPRVSTNLENLYLQGNQINEFSISSFCTVVDVMNYSRLQVLRLDGNEI
KRNAVPPDAPLCLRRAT------------------------------------------------IIEI---
------------------------------------------------------------------------
--------
>tr|A0A091JV86|A0A091JV86_9AVES/19-380  Fibromodulin OS=Egretta garzetta GN=Z169_00394 PE=4 SV=1
QYNEE-EDMAWLQYYMRQSRMSSYNYM--P--YYEDENTPY--V-YSYLPAPDTEPEPGPEPQQAPSWQCPQ
ECDCPPNFSSAMYCDTRNLRYLPFVPSRMKYVYFQNNQITAIQEGAFDNATELEWLALHNNQITSEKMGKRV
FAKLKNLERLYMNNNNLTKMPGPLPRSLRELHLSYNQISKVPSNALEGLENLTALYLSHNYIFEMGASLKGL
KSLILADLSYNHLRKVPDGLPMALEQLYL-----------EYNYINTIPDDYFKVSPKLLYVRMSHNSLTNQ
GLSTNTFNSSSILELDLSYNRLQKIPRVNTNLENLYLQGNQINEFSISSFCTVVDVMNYSRLQVLRLDGNEI
KRNAVPPDAPLCLRRAT------------------------------------------------IIEI---
------------------------------------------------------------------------
--------
>tr|A0A093IX85|A0A093IX85_FULGA/19-380  Fibromodulin OS=Fulmarus glacialis GN=N327_12712 PE=4 SV=1
QYNEE-EDMAWLQYYMRQSRMSSYNYM--P--YYEDENTPY--V-YSYLPAPDTGAEPGPEPQQAPSWQCPQ
ECDCPPNFSSAMYCDTRNLRYLPFVPSRMKYVYFQNNQITAIQEGAFDNATELEWLALHNNQINSEKMGKRV
FAKLKNLERLYMNNNNLTKMPSPLPRSLRELHLSYNQISKVPSNALEGLENLTALYLSHNYIFEMGASLKGL
KSLILADLSYNHLRKVPDGLPMALEQLYL-----------EYNYINTIPDDYFKVSPKLLYVRMSHNSLTNQ
GLSTNTFNSSSILELDLSYNRLQKIPRVNTNLENLYLQGNQINEFSISSFCTVVDVMNYSRLQVLRLDGNEI
KRNAVPPDAPLCLRRAT------------------------------------------------IIEI---
------------------------------------------------------------------------
--------
>tr|A0A091V4W8|A0A091V4W8_NIPNI/19-380  Fibromodulin OS=Nipponia nippon GN=Y956_10832 PE=4 SV=1
QYNEE-EDMAWLQYYMRQSRMSSYNYM--P--YYEDENTPY--V-YSYLPAPDTEAEPGPEPQQAPSWQCPQ
ECDCPPNFSSAMYCDTRNLRYLPFVPSRMKYVYFQNNHIAAIQEGAFDNATDLEWLALHNNQISSEKMGKRV
FAKLKSLERLYMNNNNLTKMPSPLPRSLRELHLSYNQISKVPSNALEGLENLTALYLSHNYIFEMGASLKGL
KSLILADLSYNHLRKVPDGLPMALEQLYL-----------EYNYINTIPDDYFKVSPKLLYVRMSHNSLTNQ
GLSTNTFNSSSILELDLSYNRLQKIPRVNTNLENLYLQGNQINEFSISSFCTVVDVMNYSRLQVLRLDGNEI
KRNAVPPDAPLCLRRAT------------------------------------------------IIEI---
------------------------------------------------------------------------
--------
>tr|A0A087V459|A0A087V459_BALRE/19-380  Fibromodulin OS=Balearica regulorum gibbericeps GN=N312_03467 PE=4 SV=1
QYNEE-EDMAWLQYYMRQSRMSSYNYM--P--YYEDENTPY--V-YSYLPAPDTEAEPGPEPQQAPSWQCPQ
ECDCPPNFSSAMYCDTRNLRYLPFVPSRMKYVYFQNNQITAIQEGAFDNATDLEWLALHNNQITSEKMGKRV
FAKLKSLERLYMNNNNLTKMPSPLPRSLRELHLSYNQISKVPSNALEGLENLTALYLSHNYIFEMGASLKGL
KSLILADLSYNHLRKVPDGLPMALEQLYL-----------EYNYINTIPDDYFKVSPKLLYVRMSHNSLTNQ
GLSTNTFNSSSILELDLSYNRLQKIPRVSTNLENLYLQGNQINEFSISSFCTVVDVMNYSRLQVLRLDGNEI
KRNAVPPDAPLCLRRAT------------------------------------------------IIEI---
------------------------------------------------------------------------
--------
>tr|A0A093P5G1|A0A093P5G1_PYGAD/19-380  Fibromodulin OS=Pygoscelis adeliae GN=AS28_04609 PE=4 SV=1
QYNEE-EDMAWLQYYMRQSRMSSYNYM--P--YYEDENTPY--V-YSYLPAPDTEAEPGPEPQQAPSWQCPQ
ECDCPPNFSSAMYCDTRNLRYLPFVPSRMKYVYFQNNQITAIQEGAFDNATELEWLALHNNQITSEKMGKRV
FAKLKSLERLYMNNNNLTKMPSPLPRSLRELHLSYNQISKVPSNALEGLENLTALYLSHNYIFEMGASLKGL
KSLILADLSYNHLRKVPDGLPMALEQLYL-----------EYNYINAIPDDYFKVSPKLLYVRMSHNSLTNQ
GLSTNTFNSSSILELDLSYNRLQKIPRVSTNLENLYLQGNQINEFSISSFCTVVDVMNYSRLQVLRLDGNEI
KRNAVPPDAPLCLRRAT------------------------------------------------IIEI---
------------------------------------------------------------------------
--------
>tr|A0A0A0ASA2|A0A0A0ASA2_CHAVO/19-380  Fibromodulin OS=Charadrius vociferus GN=N301_06615 PE=4 SV=1
QYNEE-EDMAWLQYYMRQSRMSSYNYM--P--YYEDENTPY--V-YSYLPAPDTEAEPGPEPQQAPSWQCPQ
ECDCPPNFSSAMYCDTRNLRYLPFVPSRMKYVYFQNNQITAIQEGAFDNATELEWLALHNNQITSEKMGKRV
FAKLKSLERLYMNNNNLTKMPSPLPRSLRELHLSYNQISKVPSNALEGLENLTALYLSHNYIFEMGASLKGL
KSLILADLSYNHLRKVPDGLPMALEQLYL-----------EYNYINTIPDDYFKVSPKLLYVRMSHNSLTNQ
GLSTNTFNSSSILELDLSYNRLQKIPRVSTNLENLYLQGNQINEFSISSFCTVVDVMNYSRLQVLRLDGNEI
KRNAVPPDAPLCLRRAT------------------------------------------------IIEI---
------------------------------------------------------------------------
--------
>tr|A0A087QPS1|A0A087QPS1_APTFO/19-380  Fibromodulin OS=Aptenodytes forsteri GN=AS27_02026 PE=4 SV=1
QYNEE-EDMAWLQYYIRQSRMSSYNYM--P--YYEDENTPY--V-YSYLPAPDTEAEPGPEPQQAPSWQCPQ
ECDCPPNFSSAMYCDTRNLRYLPFVPSRMKYVYFQNNQITAIQEGAFDNATELEWLALHNNQITSEKMGKRV
FAKLKSLERLYMNNNNLTKMPSPLPRSLRELHLSYNQISKVPSNALEGLENLTALYLSHNYIFEMGASLKGL
RSLILADLSYNHLRKVPDGLPMALEQLYL-----------EYNYINAIPDDYFKVSPKLLYVRMSHNSLTNQ
GLSTNTFNSSSILELDLSYNRLQKIPRVSTNLENLYLQGNQINEFSISSFCTVVDVMNYSRLQVLRLDGNEI
KRNAVPPDAPLCLRRAT------------------------------------------------VIEI---
------------------------------------------------------------------------
--------
>tr|A0A094NK02|A0A094NK02_9AVES/19-380  Fibromodulin OS=Podiceps cristatus GN=N338_07956 PE=4 SV=1
QYNEE-EDMAWLQYYMRQSRMSSYNYM--P--YYEDENTPY--V-YSYLPAPDTEAEPGPEPQLAPSWQCPQ
ECDCPPNFSSAMYCDTRNLRYLPFVPSRMKYVYFQNNQITAIQEGAFDNATELEWLALHNNQITSEKMGKRV
FAKLKNLERLYMNNNNLTKMPSPLPRSLRELHLSYNQISKVPSNALEGLENLTALYLSHNYIFELGASLKGL
RSLILADLSYNHLRKVPDGLPMALEQLYL-----------EYNYINTIPDDYFKVSPKLLYVRMSHNSLTNQ
GLSTNTFNSSSILELDLSYNRLQKIPRVSTNLENLYLQGNQINEFSISSFCTVVDVMNYSRLQVLRLDGNEI
KRNAVPPDAPLCLRRAT------------------------------------------------IIEI---
------------------------------------------------------------------------
--------
>tr|A0A091MV94|A0A091MV94_CARIC/19-380  Fibromodulin OS=Cariama cristata GN=N322_07661 PE=4 SV=1
QYNEE-EDMAWLQYYIRQSRMSSYNYM--P--YYEDENTPY--V-YSYLPAPDTEAEPGPEPQQASSWQCPQ
ECDCPPNFSSAMYCDTRNLRYLPFVPSRMKYVYFQNNQITAIQEGAFDNATELEWLALHNNQITSEKMGKRV
FAKLKNLERLYMNNNNLTKMPSPLPRSLRELHLSYNQISKVPSNALEGLENLTALYLSHNYIFEMGASLKGL
KSLILADLSYNHLRKVPDGLPMALEQLYL-----------EYNYINTIPDDYFKVSPKLLYVRMSHNSLTNQ
GLSTNTFNSSSILELDLSYNRLQKIPRVSTNLENLYLQGNQINEFSISSFCTVVDVMNYSRLQVLRLDGNEI
KRNAVPPDAPLCLRRAT------------------------------------------------IIEI---
------------------------------------------------------------------------
--------
>tr|A0A093IUA2|A0A093IUA2_EURHL/19-380  Fibromodulin OS=Eurypyga helias GN=N326_05200 PE=4 SV=1
QYNEE-EDMAWLQYYMRQSRMSSYNYM--P--YYEDENTPY--V-YSYLPAPDREAEPGPEPQLASSWQCPQ
ECDCPPNFSSAMYCDTRNLRYLPFVPSRMKYVYFQNNQITAIQEGAFDNATELEWLALHNNQITSEKMGKRV
FAKLKSLERLYMNNNNLTRMPSPLPQSLRELHLSYNQISKVPSNALEGLENLTALYLSHNYIFEMGASLKSL
KSLILADLSYNHLRKVPDGLPMALEQLYL-----------EYNYINTIPDDYFKVSPKLLYVRMSHNSLTNQ
GLSTNTFNSSSILELDLSYNRLQKIPRVSTNLENLYLQGNQINEFSISSFCTVVDVMNYSRLQVLRLDGNEI
KRNAVPPDAPLCLRRAT------------------------------------------------IIEI---
------------------------------------------------------------------------
--------
>tr|A0A091RLH9|A0A091RLH9_9GRUI/19-380  Fibromodulin OS=Mesitornis unicolor GN=N332_05607 PE=4 SV=1
QYNEE-EDMAWLQYYMRQSRMSSYNYM--P--YYEDENTPY--V-YSYLPAPDTEAEPVPEPQQALSWQCPQ
ECDCPPNFSSAMYCDTRNLRYLPFVPTRMKYVYFQNNQITAIQEGAFDNSTELEWLALHNNQITSEKMGKRV
FAKLKNLERLYMNNNNLTKMPSPLPRSLRELHLSYNQISRVPSNALEGLENLTALYLSHNYIFEMGASLKGL
KSLILADLSYNHLRKVPDGLPMALEQLYL-----------EYNYINTIPDDYFKVSPKLLYVRMSHNGLTNQ
GLSTNTFNSSSILELDLSYNRLQKIPRVSTNLENLYLQGNQINEFSISSFCAVVDVMNYSRLQVLRLDGNEI
KRNAVPPDAPLCLRRAT------------------------------------------------IIEI---
------------------------------------------------------------------------
--------
>XP_019347064.1/23-381  PREDICTED: fibromodulin [Alligator mississippiensis]
QYYYE-D-ELWMQYLLRQARVPSYNYV--P--YYEDESPPY--Y-YA--PGEMSVAEPAPEPVQPVSRQCPQ
ECDCPPNLPSAMYCDGRNLRYLPFVPSRMKYVYFQNNQITSIQEAAFDNATNLEWIALHGNQISSEKMGKKI
FAKLKNLERLYLNNNNLTKMPGPLPRSLRELHLAYNQISKIPANALEGLENLTALYLSHNYIYEIAASFKGL
KSLILVDLSYNHLRKVPDGLPIALEQLYL-----------DYNYINTIPDEYFKVSPKLLYVRLAHNTLTNE
GLASNAFNSSSILELDLSYNRFQKIPRVSTQLENLYLQGNQINEFSISSFCTVVDVMNFSRLQVLRLDGNEI
QRNAMPPDAPLCLRRAN------------------------------------------------VIEI---
------------------------------------------------------------------------
--------
>tr|K7G2H0|K7G2H0_PELSI/24-379  Uncharacterized protein OS=Pelodiscus sinensis GN=FMOD PE=4 SV=1
QYEED-EDMYWLHHYLR-SQSSYYNYL--P--FYEEEGPPY-----PYIPAEFSNPEPI---PESVSRECPQ
ECECPPNFSTALYCDSRSLRYLPFVPSRMKYAYFQNNQITAVQEGAFDNATTLEWIALHGNQITSEKMGKRI
FAKLKHLERLYLDNNNLTKMPSFLPRSLRELHLSYNQITRIPANALEGLENLTALYLSHNEIHDIAASLKGL
KSLILVDLSYNHLRKVPDGLPSSLEQLYL-----------EHNYIHSIPDEYFKVAPKLLYIRLSHNSLTSD
GLSSNTFNTSSILELDLSYNKLQKIPRVSTHLENLYLQGNQINEFSINSFCTVVDVMNFSRLQVLRLEGNEL
QRNAVPPDAPLCLRHAN------------------------------------------------VIEI---
------------------------------------------------------------------------
--------
>tr|M7AZ87|M7AZ87_CHEMY/19-505  Fibromodulin OS=Chelonia mydas GN=UY3_12051 PE=4 SV=1
QYEDE-EDMYWLHQYRR-SQALSYDYM--P--YYEAEVPPY--S---YVPPGSSFAEPNPEP---VSRECPQ
ECDCPPSFSTALYCDSRNLRYLPFVPSRMKYVYFQNNQITTVQEGAFDNATTLEWIALHGNQITSEKMGKKV
FAKLKNLERLYLDNNNLTKMPSPLPRSLRELHLAYNQITRIPSNALEGLENLTALYLSHNQIHDIGASFKGL
KSLILVDLSYNHLRKLPDGLPSSLEQLYL-----------EHNYIYTIPDEYFKVSPKLLYIRLSHNSLTNE
GLSSNTFNTSSILELDLSYNRLQKIPRVSTNLENLYLQGNQINEFSISSFCTLVDVMNFSKLQVLRLDGNEI
QRNAVPPDAPLCLRRSSNSPEGNRISNDPLCQMGGGEIVLACEAAESEQGSKDFVSSQLQGLPSLLLELDKP
AVCTSRHLRFQSEKALLVQTGALPTYANGTRHSTRTGILLIWLLEGKKQNKTADAFASSLPGRIKPPATTAK
HSQPKRAS
>tr|G1KAB9|G1KAB9_ANOCA/19-379  Uncharacterized protein OS=Anolis carolinensis GN=FMOD PE=4 SV=1
QYDDQYDDIFWLQQYLR-SQSSSYSYS--P--YYEDEIPPY--SSYSYAPAESSVGEPVPEPP--VSRECPQ
ECECPPNFSSALYCDARNLRYLPFVPSRMKYAYFQNNQITAIQEGAFDNATNLEWLALHSNQITSEKMGKRV
FAKLKNLERLYLDHNNLTKMPTPLPRSLRELHLAYNQISKVPSNALEGLENLTALYLSHNQIHEIGANLKGL
KSLILADLSYNQLRRVPDGLPSSLEQLYL-----------EHNHINTIPDDYFKISPKLLYVRMSHNSLTSE
GLAPNAFNASSLLELDLSYNRLQKIPRVSTSLENLYLQGNRINEFTINSFCTIVDIMNFSKLQVLRLDGNDI
HRNNVPSDAPLCLRWAS------------------------------------------------VIEI---
------------------------------------------------------------------------
--------
>tr|F6RIJ3|F6RIJ3_XENTR/19-357  Fibromodulin OS=Xenopus tropicalis GN=fmod PE=4 SV=1
QYDEY-DSHWWIAYLHSQQYSYGPSYD------------------YEPVPAL------------PTASDCPQ
ECECPPNYPTAMYCDGRDLKYMPYVPARIKYAYFQNNHISAIPDGAFDNATGLVWLALHGNQIVSDKVGRKI
FSKLRGLERIYLQHNNLTRIPTGLPRSLHEIHLSSNQISRFPSNSFEGLENLTALYLHENQIQEVGNALKGL
KSLVHLDISNNQLRKLPDSLPGSLEQMYM-----------EYNQLSNVPNEYFKSYPRLQYVRISHNRLTND
GIQGNTFNTSSLVELDLSFNQLNRIPPVNTNLQHLYLQGNKIEEFSVKSFCTFVDITSFSQLQVLRLEGNEI
KANAIPPDTPLCLRKAD------------------------------------------------IIHM---
------------------------------------------------------------------------
--------
>XP_006002318.1/19-351  PREDICTED: fibromodulin [Latimeria chalumnae]
QYGK--DIFFWLPFLRRRSFSYSSG----------------------S-DGS-------P-----SARDCPS
ECDCPPNFPTAMYCENRNLKYMPFVPSRMKYVYFQNNQISSIQDGIFDNATGLVWIMLHRNQITTEKVGKGV
FSKLKNLERLYLDHNNLTRVPSPLPKTLKELRLTFNQISEVTPNTFEGLENLTTLYLNDNQLTDIGSSFKGL
KSLTLLELSNNDLKKLPDSLPDSLHQLYL-----------EYNHVDTIPDEYFRKFPRLQYVRLSNNELTDE
GIPSNTFNISTLIELDLSYNKLQKIPSVNPNLENLYLHANEIREFSLGSFCSTIDIMNFSHLRVLRLEGNKI
RREEMPAETPLCLRRADI------------------------------------------------IDI---
------------------------------------------------------------------------
--------
>tr|B0UYH4|B0UYH4_DANRE/20-362  Fibromodulin b OS=Danio rerio GN=fmodb PE=1 SV=1
QPT---NSLTWLSYLRNRAYSHGYGRSHNG--N------------YASLRNEDE----------PSVLDCPL
ECDCPPAYPKAMYCNNRKLQHVPFVPSHIKYVYLQNNQITGITNGVFDNAPNLTWIIMHANKLTSDKIGDKV
FAKLPNLQRLFLQNNNLSRVPQDLPHSLRDLHLNHNNISVVPLNSFHGMSNLTALYLQANAIEDLGNALKGL
LSLTVLDLRGNRLKMIPQSLPPKLSQLY-----------LEYNYISSIPADFLSQRPDLRFVRLSHNQLTNG
GIPANAFNVSTLVELDLSFNKLERIPTISTSLENLYLQANKIKEFSVSSFCRVVDTNNYSNLRVLRLEANEI
TPRDIPNEAVLCLRLAT------------------------------------------------NIDL---
------------------------------------------------------------------------
--------
>tr|F1QG51|F1QG51_DANRE/18-342  Fibromodulin a OS=Danio rerio GN=fmoda PE=4 SV=1
Q-----DPFQWLSSLHSRGY--------------------------ASLQAD------------NTGGECPE
ECDCPPTFPIAMYCDNRNIQKMPYIPSRMKYVYLQHNQITSVPDNAFGNATNLVWVMLHENHINS--VGKQA
FAKLSNLNRLYLNNNNLTEVPSNLPRSLRDLRLNHNKIGKLAPNAFEGMENLTILLLHHNSLQDIGVGLKGL
KSLTLLDVSRNQLKKVPESLPEMLHQLYL-----------DSNSIGAVPANFLNQFSNLQYVRFAHNELTNK
GIPQNTFNNSGLVELDLSFNKLESIPVVSTSLQHLYLQANQIKEFTLGSFCSVVDVMNFSRLRVLRLEGNEI
GAGDMPSEAALCLRLAS------------------------------------------------DIAV---
------------------------------------------------------------------------
--------
>tr|A0A1A7ZKV2|A0A1A7ZKV2_NOTFU/21-351  Fibromodulin a OS=Nothobranchius furzeri GN=FMODA PE=4 SV=1
RPP---DPLGWLFHRHRQEQYF------------------------GSLHAD------------TRGGTCPD
ECDCPPSFPIAMYCDGRGLTAMPSIPSRIKYLYLQNNAITSLPDSALVNATNLVWLLLHHNQLTSDAIDQKV
FLKTDGLERLYLQHNNLTSIPPNLPRSLRDLRVNHNMIEKVTPAELDGMDNLTILHLQDNAITDMTTSLKTL
KSLTLLDISGNKLTKVPDALPEQLHQFY-----------LESNSINSLPVGFLGGLAQLQYVRMAHNQLTDK
GIPPNTFNVTGLVELDLSYNKLERIPSVSTTLQHLYLQANQIKEFTLGSFCAIVDVTNFSKLRTLRLEGNEL
SMQDIPSESALCLRQAF------------------------------------------------SIQI---
------------------------------------------------------------------------
--------
>tr|A0A1A8NTA2|A0A1A8NTA2_9TELE/21-351  Fibromodulin a OS=Nothobranchius pienaari GN=FMODA PE=4 SV=1
RPP---DPLGWLFHRHRQEQYF------------------------GSLHAD------------TRRGTCPD
ECDCPPSFPVAMYCDGRGLTAMPSIPSRIKYLYLQNNAITSLPDSALVNATNLVWLLLHHNQLTSDAIGQKV
FLKTDGLERLYLQHNNLTSIPPNLPRSLRDLRVNHNMIEKVTPAELDGMDNLTILHLQDNAITDMTTSLKTL
KSLTLLDISGNKLTKVPDALPEHLHQFY-----------LESNSINSLPVGFLGGLAQLQYIRMAHNQLTDK
GIPPNTFNVTGLVELDLSYNKLERIPSVSTTLQHLYLQANQIKEFTLGSFCAIVDVTNFSKLRTLRLEGNEL
SMQDIPSESALCLRQAF------------------------------------------------SIQI---
------------------------------------------------------------------------
--------
>tr|A0A1A8PJS2|A0A1A8PJS2_9TELE/21-351  Fibromodulin a OS=Nothobranchius rachovii GN=FMODA PE=4 SV=1
RPP---DPLGWLFHRHRQEQYF------------------------GSLHAD------------TRGGTCPD
ECDCPPSFPVAMYCDGRGLTAMPSIPSRIKYLYLQNNAITSLPDSALVNATNLVWLLLHHNQLTSDAIGQKV
FLKTDGLERLYLQHNNLTSIPPNLPRSLRDLRVNHNMIEKVTPAELDGMDNLTILHLQDNAITDMTTSLKTL
KSLTLLDISGNKLTKVPDALPEHLHQFY-----------LESNSINSLPVGFLGGLAQLQYVRMAHNQLTDK
GIPPNTFNVTGLVELDLSYNKLERIPSVSTTLQHLYLQANQIKEFTLGSFCAIVDVTNFSKLRTLRLEGNEL
SMQDIPSESALCLRQAF------------------------------------------------SIQI---
------------------------------------------------------------------------
--------
>tr|A0A1A8JS02|A0A1A8JS02_NOTKU/21-351  Fibromodulin a OS=Nothobranchius kuhntae GN=FMODA PE=4 SV=1
RPP---DPLGWLFHRHRQEQYF------------------------GSLHAD------------TRGGTCPD
ECDCPPSFPIAMYCDGRGLTAMPSIPSRIKYLYLQNNAITSLPDSALVNATNLVWLLLHHNQLTSDAIGQKV
FLKTDGLERLYLQHNNLTSIPPNLPRSLRDLRVNHNMIEKVTPAELDGMDNLTILHLQDNAITDMTTSLKTL
KSLTLLDISGNKLTKVPDALPEHLHQFY-----------LESNSINSLPVGFLGGLAQLQYVRMAHNQLTDK
GIPPNTFNVTGLVELDLSYNKLEKIPSVSTTLQHLYLQANQIKEFTLGSFCAIVDVTNFSKLRTLRLEGNEL
SMQDIPSESALCLRQAF------------------------------------------------SIQI---
------------------------------------------------------------------------
--------
>tr|A0A1A8BC11|A0A1A8BC11_9TELE/21-351  Fibromodulin a OS=Nothobranchius kadleci GN=FMODA PE=4 SV=1
RPP---DPLGWLFHRHRQEQYF------------------------GSLHAD------------TRGGTCPD
ECDCPPSFPIAMYCDGRGLTAMPSIPSRIKYLYLQNNAITSLPDSALVNATNLVWLLLHHNQLTSDAIGQKV
FLKTDGLEHLYLQHNNLTSIPPNLPRSLRDLRVNHNMIEKVTPAELDGMDNLTILHLQDNAITDMTTSLKTL
KSLTLLDISGNKLTKVPDALPEHLHQFY-----------LESNSINSLPVGFLGGLAQLQYVRMAHNQLTDK
GIPPNTFNVTGLVELDLSYNKLERIPSVSTTLQHLYLQANQIKEFTLGSFCAIVDVTNFSKLRTLRLEGNEL
SMQDIPSESALCLRQAF------------------------------------------------SIQI---
------------------------------------------------------------------------
--------
>tr|A0A1A7XA31|A0A1A7XA31_9TELE/23-352  Fibromodulin a OS=Aphyosemion striatum GN=FMODA PE=4 SV=1
-GP---DPLGWLFLRHRQEQYF------------------------GSLQAE------------SAGGACPD
ECDCPPSFPIAMYCDGRGLTAMPSIPSRIKYLYLQNNAITALPDSSLVNATNLVWLLLHHNQLTSDAIGQKV
FLKLEGLERLYLQHNNLTSIPPNLPRSLRDLRVNRNKIEKVTPADLDGMDNLTILHLQDNAITDMSTSLKTL
KSLTLLDISGNKLTKVPDALPEHLHQFY-----------LESNSIDSLPVDFLGGLAQLQYVRMAHNQLTDK
GIPPNTFNVTGLVELDLSYNKLERIPSVSTTLQHLYLQANQIKEFTLGSFCAIVDVTNFSKLRTLRLEGNEL
SMQDIPSESALCLRQAF------------------------------------------------SIEI---
------------------------------------------------------------------------
--------
>tr|A0A146VQJ3|A0A146VQJ3_FUNHE/19-360  Fibromodulin OS=Fundulus heteroclitus PE=4 SV=1
LGW---DPLGWLFHRHRQEQYV------------------------GSLQAA------------PAEGACPE
ECDCPPTFPVAMYCDGRGLTAIPSIPSRIKYLYLQGNAISAVPELALVNATNLVWLFLHHNQLTSDAIGKEA
FSKLEGLERLFLHHNNLTSIPPNLPRSLRDLRIDHNRIEKVIPTDLEGMDNLTILHLHDNAVADFGTSLKAL
KSLTLLDISNNKLMKVPDALPEHLHQLYLGRFINHQLLRLEFNSIDSLPEGFLGGLAQLQYVRMAHNQLTDK
GIPSNTFNVTGLVELDLSFNKLERIPTVSTTLQHLYLQANQIKEFTLGSFCAVVDVTNFSRLQTLRLDGNEI
SQEDIPTESALCLRVAS------------------------------------------------SIQI---
------------------------------------------------------------------------
--------
>tr|A0A0P7UDI2|A0A0P7UDI2_9TELE/19-349  Fibromodulin-like OS=Scleropages formosus GN=Z043_123501 PE=4 SV=1
KGY---DPFFWLMALRNRGYGY------------------------GTLQAD------------TRGGQCPA
ECDCPPSFPVAMYCDDRGLREVPYVPFRMKYLYLQRNRITSIQDGAFDNATNLVWVMLHRNQLDSNQIGKMA
FVKLINLDRLYLDHNILSRVPPNLPRSLRELRLNNNNISKIQSTSFEGMRNLTILQLHNNALQEVGSALKGL
TSLTVLDLSKNQLKKVPEGLPKMLQQLY-----------MEFNSISAVPANFCNQFYHLQYIRISHNELTDS
GIPPNIFNASGLVELDLSFNKLEKIPPVSTSLEHLYLQANRIKEFSLSSFCSVVDVVNFSQLKVLRLDGNEI
TMNDVPSDAALCLRVAS------------------------------------------------TIEV---
------------------------------------------------------------------------
--------
>tr|H2U4H0|H2U4H0_TAKRU/19-346  Uncharacterized protein OS=Takifugu rubripes GN=fmod PE=4 SV=1
QRY---SQFQWLSHLRGRHRYAS-------------------------WRA--------------EDAECPL
ECDCPSAYPTAMYCHDRNLQHVPYVPSHIKYIYLQHNQISSIQDGVFDNATNLVWVVLFNNQLESDKIGKNL
FSKLRNLERLLLEHNQLTRVPPNLPQSIRDLRLAHNRISKIPSGSFEGMTNLTSLQLQANVLEDVRGAFKGL
KSLTILDMRKNKLKKIPNSLPEGLQQLYL-----------EFNEIESLPARFLTVLPKLQFVRLAHNKLSDR
GLPADVFNTSTLVELDLSFNKLDKIPFVHRNLENLYLQANRIKEFSLSSFCSTVDMTDFSKMRMLRLDGNQL
SAKDIPSEAAYCLRHVA------------------------------------------------SVDV---
------------------------------------------------------------------------
--------
>tr|H3DKM2|H3DKM2_TETNG/19-346  Uncharacterized protein OS=Tetraodon nigroviridis PE=4 SV=1
QHY---SQFQWLSYLRGRHRYAS-------------------------FRS--------------EDADCPL
ECDCPSAYPTAMYCHGRNLQHVPYVPSHIKYVYLQRNQINSIQDGVFDNATNLVWVVLFHNQLESDKIGKNV
FSKLRNLDRLLLEHNQLTCVPPNLPKSLSDLRLAHNKISKIPPGLFQRMTNLTSLQLQANVIEDVAGAFSGL
KSLTILDMRRNKLKKIPNGLPERLQQLYL-----------EFNDIESVPAHFLTVLPKLQFVRLAHNKLTDK
GLPADVFNISTLIELDLSFNKLKKIPLVHRNLENLYLQANRIKDFSLSSFCRPIDMTNFSRMRMLRLDGNKI
NAEDIPSEAAYCLRHIV------------------------------------------------AVDV---
------------------------------------------------------------------------
--------
>tr|I3KL13|I3KL13_ORENI/19-346  Uncharacterized protein OS=Oreochromis niloticus GN=LOC100691773 PE=4 SV=1
QHY---SQIQWLSHLRRRQWHAG-------------------------LQA--------------EDADCPL
ECNCPSAYPTAMYCHSRNLQHVPYVPSHIKYVYLQHNQITGIQDGVFDNATNLVWIVLFHNKLTSDKIGKNV
FSKLKNLDRLLLDHNDLTHVPPNLPTSITDLRLGHNKISKLLTSSFEGMANLTTLHLQANDIEDVGGVFKGF
KSLTMLDIRKNKLRKIPDNLPVRVQQLYL-----------EFNNIESIPADFLTMYPKLQFVRLAHNKLTDK
GLPSNVFNISTLVELDLSFNKLEKIPVVSMNLENLYLQGNKIKEFSMSSFCSAVDMSNFSRLKMLRLDANEI
NAKDIPAEAAYCLRHVA------------------------------------------------FIDV---
------------------------------------------------------------------------
--------
>tr|A0A0F8B2X7|A0A0F8B2X7_LARCR/19-346  Fibromodulin OS=Larimichthys crocea GN=EH28_07525 PE=4 SV=1
QHY---SPFQWLSHLRGRRRHAG-------------------------WQV--------------EDVDCPL
ECDCPSTYPTAMYCHSRNLQHVPYVPSHIKYVYLQRNQITGIQDGVFDNATNLVWVVLFHNQLNSDKIGKNV
FSKLKHLDRLLLDHNELTRMPPNLPKSITDLRLGHNKISKIPSNSLEGMVDLTTLHLYANVIEDVGGVFKGL
KSLTMLDIRKNKLRKIPDNLPETLQQLYL-----------EYNDIESVPTGFLTMYPKLQFVRLAHNKLTDK
GLPSNVFNSSTLVELDLSFNKLERIPVVSRNLENLYLHANKIKEFSLSSFCTAVDMTNFSKLRMLRLDANEI
SAKDIPAEAAYCLRHIA------------------------------------------------FIDV---
------------------------------------------------------------------------
--------
>tr|G3NEH2|G3NEH2_GASAC/19-344  Uncharacterized protein OS=Gasterosteus aculeatus PE=4 SV=1
QHY---S--QWLSQLRGRRQPLG-------------------------WGA--------------EDADCPL
ECDCPPSYPTAMYCNGRNLQHVPNVPSHIEYVYLQHNQIAGIRDGVFDDAPNLVWLMLFNNRLDSDKIGKSV
FGKLKHLDRLFLDHNELTRVPPNLPKSITELRLGHNKISKVVSSSFEGMTNLTALRLQANVLEDVGGALEGL
KSLTMLDVRQNKLRKVPDKLPEALQQLYL-----------EFNDIESVPTGFLTLNPNLQFVRLAHNKITDK
GLPSNVFNVSTLVELDLSFNKLEKIPVVSRNLENLYLHANKIKEFSLSSFCGPISMTNFSRLRMLRLESNEI
SAKDIPAEAAYCLRRVA------------------------------------------------FIDV---
------------------------------------------------------------------------
--------
>tr|M4AJV1|M4AJV1_XIPMA/19-345  Uncharacterized protein OS=Xiphophorus maculatus PE=4 SV=1
QQY---SPFQWLSQLRGRRQNAG-------------------------WQS--------------EAVDCPL
ECDCPTAYPTAMYCHSRNLQHIPYVPSHIKYVYLQRNQITGIQDGVFDNATNLVWMILSHNQLSSEKISDSV
FVKLGSLDRLYLDNNELTHVPHNLPRSLTDLRLSYNKITNI-SKLFESMPNLTILQLQGNVIEEVEGGLMGL
ESLMILDMSKNKLRKIPDSFPKELQQLYL-----------EHNNIKSVPAGFLTMHPNLQFIRLSHNSLTDE
GLPTSVFNTSTLVELDLSFNKLEKIPLVSRNLENLYLHANKIKEFSLSSFCDTIDGTNFSKLKVLRLDANKI
SIRDIPVEAAYCLRLVS------------------------------------------------SINV---
------------------------------------------------------------------------
--------
>tr|W5N2Q9|W5N2Q9_LEPOC/19-353  Uncharacterized protein OS=Lepisosteus oculatus PE=4 SV=1
QNQ---DNFFWLSYLRERWA-GY-----------------------NSFRGQDSVG--------SPGRECPL
ECDCLPSFPIAMYCDSRKLGHVPFVPSRMKYIYFQNNQITSIQDGVFDNATDLAWIMLHRNLLSTDNLGAKV
FSNLLQLDRLYLDHNNLTRVPQGLPRSLRDLRLSNNRISKIQPASFEGMANLSVLLLNDNSIEEVGGALKGL
TSLLLLDISNNKLKKLPDSLPEGLQQLYL-----------EFNGIGSIPSDFFQRFAKLQYIRLSNNKLTDE
GIPSNTFNFSSLIELDLSYNKLQKIPPVSTSLENLYLHANQIKEFSVSSFCSVIDIMNFSQLRVLRLDGNEL
AEGAVPAEAALCLRLAA------------------------------------------------IIDL---
------------------------------------------------------------------------
--------
>XP_007897805.1/19-355  PREDICTED: fibromodulin [Callorhinchus milii]
QYGY--EYFTWLAHIMGYSRSVRNEQV-------------------EAPPKQ------------PMTSDCPA
KCTCPPIFPTAMYCDTRKLKHIPVVPARMRYVYLQNNQIEAVPEGVFDNATSLIWVVLHRNKISSEKIGKGV
FSKLKNLKRLYLDHNRLTKISFPLPSSLKQLRLTSNKISKIQPDLFQGLKNLTMLLLNDNQLQDVGGSFEEL
TSLGLLDLSNNQLTKLPAGLPESLHQVYL-----------DFNHISSIPEEYFQKLPKLQYARISNNHLTDN
GIPQNTFNVSNLIELDLSHNKLQTIPPVSTNLENLYLNANRIREFTVDSFCKNTGIMNFSKIQVLRLDGNAI
KQDELPPNAHQCLRQARI------------------------------------------------IDI---
------------------------------------------------------------------------
--------
>XP_020392147.1/19-355  fibromodulin [Rhincodon typus]
QYTY--GYFNWLARVMGYSRYYSNQYY-------------------GTEREP------------SLATNCPA
ECTCPSIFPRAMYCDTRMLKYIPEVPARMKYVYLQNNQIDAVPDGVFDNATHLVWVVLHWNKISNDKIGANV
FSKLTNLERMYLGHNNLTKIPFPLPKSLRELRVAGNKISTVQPDVLEGLDNLTKLLLNDNELEDIGSSLKVL
KSLSYLDLSNNHLKKLPEVLPDSLHQLYL-----------DFNHISSIPDEYFQQFPKLQYARISNNELTDN
GIPLNTFNVSSLIELDLSHNKLQKIPPVNENLENLYLHANKIKEFTVDSFCRTMGLMSFSKIRVLRLEGNSI
KQDNIPQEVNSCLRQARI------------------------------------------------INI---
------------------------------------------------------------------------
--------
