# Supplementary material for: The origins and developments of sulfation-prone tyrosine-rich and acidic N- and C-terminal extensions of class ll and lll small leucine-rich repeat proteins shed light on connective tissue evolution in vertebrates
Source: BMC Evol Biol. 2020 Jun 23;20:73. doi: 10.1186/s12862-020-01634-3 (PMC7310474; doi:10.1186/s12862-020-01634-3)
Supplement: Supplementary file 3 — Additional file 3. Lumican. FASTA format file (.fasta) containing the complete multiple sequence alignment of the lumican dataset with signal peptides removed. May be accessed using common multiple sequence alignment workbenches such as Jalview. [file 12862_2020_1634_MOESM3_ESM.txt]

>sp|P51884|LUM_HUMAN/19-338  Lumican OS=Homo sapiens GN=LUM PE=1 SV=2
Q-Y-Y-------D-----Y-D--F---PL--SIYGQSSPNCAPECNCPESYPSAMYCDELKLKSVPMVPPGI
KYLYLRNNQIDHIDEKAFENVTD-LQWLILDHNLLENSKIKGRVFSKLKQLKKLHINHNNLTESVGPLPKSL
EDLQLTHNKITKL--GSFEGLVNLTFIHLQHNRLKEDAVSAAFKGLKSLEYLDLSFNQIARLPSGLPVSLLT
LYLDNNKISNIPDEYFKRFNALQYLRLSHNELADSGIPGNSFNVSSLVELDLSYNKLKNIPTVNENLENYYL
EVNQLEKFDIKSFCKILGPLSYSKIKHLRLDGN-RISETSLPPDMYECLRVANEVTLN-
>tr|G1R0P4|G1R0P4_NOMLE/19-338  Uncharacterized protein OS=Nomascus leucogenys GN=LUM PE=4 SV=1
Q-Y-Y-------D-----Y-D--F---PL--SIYGQSSPNCAPECNCPESYPSAMYCDELKLKSVPMVPPGI
KYLYLRNNQIDHIDEKAFENVTD-LQWLILDHNLLENSKIKGRVFSKLKQLKKLHINHNNLTESVGPLPKSL
EDLQLTHNKITKL--GSFEGLVNLTFIHLQHNRLKEDAVSAAFKGLKSLEYLDLSFNQIARLPSGLPVSLLT
LYLDNNKISNIPDEYFKRFNALQYLRLSHNELADSGIPGNSFNVSSLVELDLSYNKLKNIPTVNENLENYYL
EVNQLEKFDVKSFCKILGPLSYSKIKHLRLDGN-RISETSLPPDMYECLRVANEITLN-
>tr|H2Q6L3|H2Q6L3_PANTR/19-338  Lumican OS=Pan troglodytes GN=LUM PE=2 SV=1
Q-Y-Y-------D-----Y-D--F---PL--SIYGQSSPNCAPECNCPESYPSAMYCDELKLKSVPMVPPGI
KYLYLRNNQIDHIDEKAFENVTD-LQWLILDHNLLENSKIKGRVFSKLKQLKKLHINHNNLTESVGPLPKSL
EDLQLTHNKITKL--GSFEGLVNLTFIHLQHNRLKEDAVSAAFKGLKSLEYLDLSFNQIAKLPSGLPVSLLT
LYLDNNKISNIPDEYFKRFNALQYLRLSHNELADSGIPGNSFNVSSLVELDLSYNKLKNIPTVNENLENYYL
EVNQLEKFDVKSFCKILGPLSYSKIKHLRLDGN-RISETSLPPDMYECLRVANEVTLN-
>tr|G3S376|G3S376_GORGO/19-338  Uncharacterized protein OS=Gorilla gorilla gorilla GN=LUM PE=4 SV=1
Q-Y-Y-------D-----Y-D--F---PL--SIYGQSSPNCAPECNCPESYPSAMYCDELKLKSVPMVPPGI
KYLYLRNNQIDHIDEKAFENVTD-LQWLILDHNLLENSKIKGRVFSKLKQLKKLHINHNNLTESVGPLPKSL
EDLQLTHNKITKL--GSFEGLVNLTFIHLQHNRLKEDAVSAAFKGLKSLEYLDLSFNQIAKLPSGLPVSLLT
LYLDNNKISNIPDEYFKRFNALQYLRLSHNELADSGIPGNSFNVSSLVELDLSYNKLKNIPTVNENLENYYL
EVNQLEKFDVKSFCKILGPLSYSKIKHLRLDGN-RISETSLPPDMYECLRVANEVTLN-
>tr|H2NI87|H2NI87_PONAB/19-338  Uncharacterized protein OS=Pongo abelii GN=LUM PE=4 SV=1
Q-Y-Y-------D-----Y-D--F---PL--SIYGQSSPNCAPECNCPESYPSAMYCDELKLKSVPMVPPGI
KYLYLRNNQIDHIDEKAFENVTD-LQWLILDHNLLENSKIKGRVFSKLKQLKKLHINHNNLTESVGPLPKSL
EDLQLTHNKITKL--GSFEGLVNLTFIHLQHNRLKEDAVSAAFKGLKSLEYLDLSFNQIAKLPSGLPVSLLT
LYLDNNKISNIPDEYFKRFNALQYLRLSHNELADSGIPGNSFNVSSLVELDLSYNKLKNIPTVNENLENYYL
EVNQLEKFDVKSFCKILGPLSYSKIKHLRLDGN-RISETSLPPDMYECLRVANEITLN-
>tr|A0A0D9QUS3|A0A0D9QUS3_CHLSB/19-338  Uncharacterized protein OS=Chlorocebus sabaeus GN=LUM PE=4 SV=1
Q-Y-Y-------D-----Y-D--F---PL--SIYGQSSPNCAPECNCPESYPSAMYCDELKLKSVPMVPPGI
KYLYLRNNQIDHIDEKAFENVTD-LQWLILDHNLLENSKIKGRVFSKLKQLKKLHINYNNLTESVGPLPKSL
EDLQLTHNKITKL--GSFEGLVNLTFIHLQHNRLKEDAVSAALKGLKSLEYLDLSFNQIAKLPSGLPVSLLT
LYLDNNKISNIPDEYFKRFNALQYLRLSHNELADSGIPGNSFNVSSLVELDLSYNKLKNIPTVNENLENYYL
EVNQLERFDVKSFCKILGPLSYSKIKHLRLDGN-RISETSLPPDMYECLRVANEITLN-
>tr|A0A096MQ49|A0A096MQ49_PAPAN/19-338  Uncharacterized protein OS=Papio anubis GN=LUM PE=4 SV=1
Q-Y-Y-------D-----Y-D--F---PL--SIYGQSSPNCAPECNCPESYPSAMYCDELKLKSVPMVPPGI
KYLYLRNNQIDHIDEKAFENVTD-LQWLILDHNLLENSKIKGRVFSKLKQLKKLHINYNNLTESVGPLPKSL
EDLQLTHNKITKL--GSFEGLVNLTFIHLQHNRLKEDAVSAALRGLKSLEYLDLSFNQIAKLPSGLPVSLLT
LYLDNNKISNIPDEYFKRFNALQYLRLSHNELADSGIPGNSFNVSSLVELDLSYNKLKNIPTVNENLENYYL
EVNQLEKFDVKSFCKILGPLSYSKIKHLRLDGN-RISETSLPPDMYECLRVANEITLN-
>tr|F6PRP0|F6PRP0_MACMU/19-338  Keratan sulfate proteoglycan lumican OS=Macaca mulatta GN=LUM PE=2 SV=1
Q-Y-Y-------D-----Y-D--F---PL--SIYGQSSPNCAPECNCPESYPSAMYCDELKLKSVPMVPPGI
KYLYLRNNQIDHIDEKAFENVTD-LQWLILDHNLLENSKIKGRVFSKLKQLKKLHINYNNLTESVGPLPKSL
EDLQLTHNKITKL--GSFEGLVNLTFIHLQHNRLKEDAVSAALRGLKSLEYLDLSFNQIAKLPSGLPVSLLT
LYLDNNKISNIPDEYFKRFNALQYLRLSHNELADSGIPGNSFNVSSLVELDLSYNKLKNIPTVNENLENYYL
EVNQLEKFDVKSFCKILGPLSYSKIKHLRLDGN-RISETSLPPDMYECLRVANEITLN-
>tr|Q4R4R3|Q4R4R3_MACFA/19-338  Brain cDNA, clone: QnpA-11478, similar to human lumican (LUM) OS=Macaca fascicularis GN=EGM_03607 PE=2 SV=1
Q-Y-Y-------D-----Y-D--F---PL--SIYGQSSPNCAPECNCPESYPSAMYCDELKLKSVPMVPPGI
KYLYLRNNQIDHIDEKAFENVTD-LQWLILDHNLLENSKIKGRVFSKLKQLKKLHINYNNLTESVGPLPKSL
EDLQLTHNKITKL--GSFEGLVNLTFIHLQHNRLKEDAVSAALRGLKSLEYLDLSFNQIAKLPSGLPVSLLT
LYLDNNKISNIPDEYFKRFNALQYLRLSHNELADSGIPGNSFNVSSLVELDLSYNKLKNIPTVNENLENYYL
EVNQLEKFDVKSFCKILGPLSYSKIKHLRLDGN-RISETSLPPDMYECLRVANEITLN-
>tr|F7H8K7|F7H8K7_CALJA/19-338  Uncharacterized protein OS=Callithrix jacchus GN=LUM PE=4 SV=1
Q-Y-Y-------E-----Y-D--Y---SL--SIYGQSSPNCAPECNCPESYPSAMYCDELKLKSVPMVPPGI
KYLYLRNNQIDHIDEKAFENVTD-LQWLILDHNLLENSKIKGRVFSKLKQLKKLHINYNNLTESVGPLPKSL
EDLQLTHNKITKL--GSFEGLVNLTFIHLQHNRLKEDAVSAAFKGLKSLEYLDLSFNQMTKLPSGLPVSLLT
LYLDNNKISNIPDEYFKRFNALQYLRLSHNELADSGIPGNSFNVSSLVELDLSYNKLKNIPTVNENLENYYL
EVNELEKLDVKSFCKILGPLSYSKIKHLRLDGN-RISEMSLPPDMYECLRVANEITLN-
>sp|Q05443|LUM_BOVIN/19-342  Lumican OS=Bos taurus GN=LUM PE=1 SV=1
T-Y-P-------DYYEY-Y-D--F---PQ--ALYGRSSPNCAPECNCPESYPSAMYCDELKLKSVPMVPPGI
KYLYLRNNQIDHIDDKAFENVTD-LQWLILDHNLLENSKIKGKVFSKLKQLKKLHINYNNLTESVGPLPKSL
VDLQLTNNKISKL--GSFDGLVNLTFIHLQHNQLKEDAVSAALKGLKSLEYLDLSFNQMTKLPSGLPVSLLT
LYLDNNKISNIPDEYFKRFSALQYLRLSHNELADSGVPGNSFNVSSLLELDLSYNKLKSIPTVNENLENYYL
EVNELEKFDVKSFCKILGPLSYSKIKHLRLDGN-HITQTSLPPDMYECLRVANEITVN-
>tr|L8HRA1|L8HRA1_9CETA/19-342  Lumican OS=Bos mutus GN=M91_09573 PE=4 SV=1
T-Y-P-------DYYDY-Y-D--F---PQ--PMYGRSSPNCAPECNCPESYPSAMYCDELKLKSVPMVPPGI
KYLYLRNNQIDHIDDKAFENVTD-LQWLILDHNLLENSKIKGKVFSKLKQLKKLHINYNNLTESVGPLPKSL
VDLQLTNNKISKL--GSFDGLVNLTFIHLQHNQLKEDAVSAALKGLKSLEYLDLSFNQMTKLPSGLPVSLLT
LYLDNNKISNIPDEYFKRFSALQYLRLSHNELADSGVPGNSFNVSSLLELDLSYNKLKSIPTVNENLENYYL
EVNELEKFDVKSFCKILGPLSYSKIKHLRLDGN-HITQTSLPPDMYECLRVANEITVN-
>tr|W5Q2E1|W5Q2E1_SHEEP/19-342  Uncharacterized protein OS=Ovis aries GN=LUM PE=4 SV=1
T-Y-P-------DYYDY-Y-D--F---PQ--SIYGRSSPNCAPECNCPESYPTAMYCDELKLKSVPMVPPGI
KYLYLRNNQIDHIDEKAFENVTD-LQWLILDHNLLENSKIKGRVFSKLKQLKKLHINYNNLTESVGPLPKSL
VDLQLTHNKISKL--GSFDGLVNLTFIHLQHNQLKEDAVSAALKGLKSLEYLDLSFNQMTKLPSGLPVSLLT
LYLDNNKISNIPDEYFKRFSALQYLRLSHNELADSGVPGNSFNVSSLLELDLSYNKLKSIPTVNENLENYYL
EVNELEKFDVKSFCKILGPLSYSKIKHLRLDGN-HITQTSLPPDMYECLRVANEITVN-
>tr|F1SQ09|F1SQ09_PIG/19-341  Uncharacterized protein OS=Sus scrofa GN=LUM PE=1 SV=1
H-Y-Y-------DD-DD-Y-Y--F---PL--SIYGRSSPNCAPECNCPESYPTAMYCDELKLKSVPMVPPGI
KYLYLRNNQIDHIDDKAFENVTD-LEWLILDHNLLENSKIKGRVFSKLKQLKKLHINYNNLTESVGPLPKSL
VDLQLTNNKISKL--GSFDGLVNLTFIHLQHNQLKEDAVSAAFRGLKGLEYLDLSFNQMTKLPSGLPVSLLT
LYLDNNKISNIPDEYFKHFSGLQYLRLSHNELADSGIPGNSFNLSSLLELDLSYNKLKNIPTVNENLENYYL
EVNELEKFEVKSFCKILGPLSYSKIKHLRLDGN-RITQTSLPPDMYECLRVANEITVN-
>tr|E2R416|E2R416_CANLF/19-338  Uncharacterized protein OS=Canis lupus familiaris GN=LUM PE=4 SV=1
Q-Y-Y-------D-----Y-D--F---SL--PIYGLSSPNCAPECNCPESYPSAMYCDELKLKSVPMVPPGI
KYLYLRNNQIDHIDEKAFENVTD-LQWLILDHNLLENSKIKGRIFSKLKQLKKLHINHNNLTESVGPLPKSL
VDLQLTHNKIQKL--GSFDGLVNLTFVHLQHNQLKEDTVSAAFKGLKSLEYLDLSYNQMAKLPSGLPASLLT
LYLDNNKISNIPDEYFKRFNGLQYLRLSHNELADSGVPGNSFNVSSLLELDLSYNKLKNIPTVNENLENYYL
EVNELEKFEVKSFCKILGPLSYSKIKHLRLDGN-RLTHTSLPPDMYECLRVANEITVN-
>tr|G1M7Y9|G1M7Y9_AILME/19-338  Uncharacterized protein OS=Ailuropoda melanoleuca GN=LUM PE=4 SV=1
Q-Y-Y-------D-----Y-D--F---AL--PIYGLSSPNCAPECNCPESYPSAMYCDELKLKSVPMVPPGI
KYLYLRNNQIDHIDEKAFENVTD-LQWLILDHNLLENSKIKGRIFSKLKQLKKLHINHNNLTESVGPLPKSL
VELQLTHNKIQKL--GSFDGLVNLTFVHLQHNQLKEDAVSAAFKGLKSLEYLDLSYNQMAKLPSGLPVSLLT
LYLDNNKISNIPDEYFKRFNGLQYLRLSHNELADSGVPGNSFNVSSLLELDLSYNKLKNIPTVNENLENYYL
EVNELEKFEVKSFCKILGPLSYSKIKHLRLDGN-RLTHTSLPPDMYECLRVANEITVN-
>tr|M3Y826|M3Y826_MUSPF/18-337  Uncharacterized protein OS=Mustela putorius furo GN=LUM PE=4 SV=1
Q-Y-Y-------D-----Y-D--F---AV--SIYGLSSPNCAPECNCPESYPSAMYCDELKLKSVPMVPPGI
KYLYLRNNQIDHIDEKAFENVTD-LQWLILDHNLLENSKIKGKIFSKLKQLKKLHINYNNLTESVGPLPKSL
VDLQLTHNKIQKL--GSFDGLVNLTFVHLQHNQLKEDAVSSAFKGLKSLEYLDLSYNQMTKLPSGLPASLLT
LYLDNNKISNIPDEYFKRFNGLQYLRLSHNELADSGIPGNSFNVSSLLELDLSYNKLKNIPTVNENLENYYL
EVNELEKFEVKSFCKILGPLSYSKIKHLRLDGN-RLTHTSLPPDMYECLRVANEITVN-
>tr|U6CNP5|U6CNP5_NEOVI/18-337  Lumican OS=Neovison vison GN=LUM PE=2 SV=1
Q-Y-Y-------D-----Y-D--F---AV--SIYGLSSPNCAPECNCPESYPSAMYCDELKLKSVPMVPPGI
KYLYLRNNQIDHIDEKAFENVTD-LQWLILDHNLLENSKIKGKIFSKLKQLKKLHINYNNLTESVGPLPKSL
VDLQLTHNKIQKL--GSFDGLVNLTFVHLQHNQLKEDAVSAAFKGLKSLEYLDLSYNQMTKLPSGLPASLLT
LYLDNNKISNIPDEYFKRFNGLQYLRLSHNELADSGVPGNSFNVSSLLELDLSYNKLKNIPTVNENLENYYL
EVNELEKFEVKSFCKILGPLSYSKIKHLRLDGN-RLTHTSLPPDMYECLRVANEITVN-
>tr|M3W0X1|M3W0X1_FELCA/19-339  Uncharacterized protein OS=Felis catus GN=LUM PE=4 SV=1
Y-Y-Y---D---D-----Y-D--F---PL--SIYGRSSPNCAPECNCPESYPTAMYCDELKLKSVPMVPPGI
KYLYLRNNQIDHIDEKAFENVTD-LQWLILDHNLLENSKIKGKIFSKLKQLKKLHINYNNLTESVGPLPKSL
VDLQLTHNKITKL--GSFDGLVNLTFVHLQHNQLKEDAVSAAFKGLKSLEYLDLSFNQMAKLPSGLPASLLT
LYLDNNKISNIPDEYFKRFSGLQYLRLSHNELADSGVPGNSFNVSSLLELDLSYNKLKNIPTVNENLENYYL
EVNELEKFEVKSFCKILGPLSYSKIKHLRLDGN-RLTHTSLPPDMYECLRVANEITVN-
>tr|A2Q0Z2|A2Q0Z2_HORSE/19-341  Lumican OS=Equus caballus GN=LUM PE=2 SV=1
Y-Y-Y---D---D-----Y-DYNI---PL--SIYGRSSPNCAPECNCPESYPTAMYCDELKLKSVPMVPPGI
KYLYLRNNQIDHIDEKAFENVTD-LQWLILDHNLLENSKIKGRVFSKLKQLKKLHINHNNLTESVGPLPRSL
VDLQLTHNKITKL--GSFDGLVNLTMVHLQHNQLKEDAISAAFRGLKSLEYLDLSFNQMSKLPTGLPVSLLT
LYLDNNKISNIPDEYFKRFNGLQYLRLSHNELADGGIPGNSFNVSSLLELDLSYNKLKNIPTVNENLENYYL
EVNELEKFEVKSFCKILGPLSYSKIKHLRLDGN-RLTHTSLPPDMYECLRVANEITVT-
>tr|I3MCI8|I3MCI8_ICTTR/19-338  Uncharacterized protein OS=Ictidomys tridecemlineatus GN=LUM PE=4 SV=1
H-Y-Y-------D-----Y-E--F---PL--SIYGQSSPNCAPECNCPESYPTAMYCDELKLKSVPMVPPGI
KYLYLRNNQIDHIDEKAFENVTD-LQWLILDHNLLENSKIKGKVFSKLKQLKKLHINYNNLTESVGPLPKSL
EDLQLTHNKISKL--GSFEGLVNLTFIHLQHNQLKEDAISAALKGLKSLEYLDLSFNQMTKLPSGLPGSLLT
LYLDNNKINNIPDEYFKRFNGLQYLRLSHNELADSGVPGNSFNISSLLELDLSYNKLKSIPTVNENLENYYL
EVNELEKFEVKSFCKILGPLSYSKIKHLRLDGN-RLTHNNLPPDMYECLRVANEITVN-
>tr|H0Y108|H0Y108_OTOGA/19-339  Uncharacterized protein OS=Otolemur garnettii GN=LUM PE=4 SV=1
Q-Y-Y---D---D-----Y-D--F---PL--SIYGLSSPNCAPECNCPESYPSAMYCDQLKLKSVPMVPPGI
KYLYLRNNQIDHIDDKAFENVTD-LQWLILDHNLLENSKIKGRVFSKLKQLKKLHINYNNLTESVGPLPKSL
EDLQLTNNKITKL--GSFEGLVNLTFIHLQHNLLREDAISAAFRGLKSLEYLDLSFNQMSKLPSGLPVTLLT
LYLDNNKINNIPDEYFKRFNGLQYLRLSHNELADGGIPGNSFNVSSLVELDLSYNKLKSIPTVNENLENYYL
EVNELEKFEVKSFCKILGPLSYSKIKHLRLDGN-RLTESSLPPDMYECLRVANEITVN-
>tr|G1SP97|G1SP97_RABIT/19-338  Lumican OS=Oryctolagus cuniculus GN=LUM PE=4 SV=1
Q-Y-Y-------D-----Y-D--F---PL--SIYGVSSPNCAPECNCPENYPTAMYCDELKLKSVPMVPPGI
KYLYLRNNQIDRIDEKAFENVTD-LQWLILDHNLLENSKIKGKVFSKLKQLKKLHINHNNLTESVGPLPKSL
EDLQLTHNKITKL--GSFDGLLNLTFVHLQHNQLKEDAVSAAFKGLKSLEYLDLSFNQMSKLPSGLPASLLT
LYLDNNKISDIPDEYFKRFNGLQYLRLSHNELADSGIPGNSFNISSLVELDLSYNKLKNIPTVNENLENYYL
EVNELEKFEVKSFCKILGPLSYSKIKHLRLDGN-HLTQMSLPPDMYECLRVANEITVN-
>tr|G3SYR5|G3SYR5_LOXAF/19-340  Uncharacterized protein OS=Loxodonta africana GN=LUM PE=4 SV=1
Q-Y-Y---E---D-----Y-EY-Y---PI--GVYGPSSPNCAPECNCPPSYPTAMYCDDLKLKSVPMVPPGI
RYLYLRNNQIDHIDEKAFENVTD-LQWLILDHNLLENSKIKGRVFSKLKQLKKLHINYNNLTESVSPLPKSL
EDLQLTHNKIRKL--GSFEGLVNLTLVQLQHNQLKEEAISAAFRGLKSLEYLDLSFNQIAKLPSGLPVSLLT
LYLDNNKISNIPDEYFKRFSGLQYLRLSHNELADSGIPGNSFNVSSLLELDLSYNKLKNIPTVNENLENYYL
EVNELEKFDVKSFCKILGPLTYSKIKHLRLDGN-RLTHTSLPPDMYECLRVANEITVN-
>tr|G1P9U6|G1P9U6_MYOLU/19-337  Uncharacterized protein OS=Myotis lucifugus GN=LUM PE=4 SV=1
Q-Y-Y---D---D-----Y-D--F---PL--SMYGQLSPNCAPECNCPASYPSAMYCDELKLKSVPMVPPGI
KYLYLRHNQIDHIDEKAFENVTD-LQWLILDHNLLESSKLKG-IFSKLKQLKKLHINYNNLTESVGPLPKSL
EDLQLTHNKITKL--GSFDGLVNLTFIHLQHNQLKD--ISASFKGLKSLEYLDLSFNQLTKLPSGLPTSLLT
LYLDNNKISNIPDEYFKRFKGLQYLRLSHNELADSGIPGNSFNVSSLLELDLSYNKLKNIPTVSENLENYYL
EVNQLEKLEVKSFCKILGPLSYSKIKHLRLDGNRNITQTSLPPNMYECLRVANEITIT-
>tr|L5JW94|L5JW94_PTEAL/19-339  Lumican OS=Pteropus alecto GN=PAL_GLEAN10022457 PE=4 SV=1
Q-Y-Y---D---D-----Y-D--F---PL--PMYGRSSPNCAPECNCPESFPTAMYCDDLKLKSVPMVPPGI
KYLYLRNNQIDHIDEKAFENVTD-LQWLILDHNLLENSKVKGKIFSKLKQLKKLHINYNNLTESVAPLPKSL
EDLQLTHNKITKL--GSFEGLVNLTFIHLQHNQLKDDGISAAFKGLKSLEYLDLSFNQMTKLPSGLPGSLLT
LYLDNNKISNIPDEYFKRFKGLQYLRLSHNELADSGIPGNSFNVSSLLELDLSYNKLKNIPTVHENLENYYL
EVNELEKFEVRSFCKILGPLSYSKIKHLRLDGNH-ITQTSLPPDMYECLRVANEITLN-
>sp|P51885|LUM_MOUSE/19-338  Lumican OS=Mus musculus GN=Lum PE=1 SV=2
Q-Y-Y-----------D-Y-D--I---PL--FMYGQISPNCAPECNCPHSYPTAMYCDDLKLKSVPMVPPGI
KYLYLRNNQIDHIDEKAFENVTD-LQWLILDHNLLENSKIKGKVFSKLKQLKKLHINYNNLTESVGPLPKSL
QDLQLTNNKISKL--GSFDGLVNLTFIYLQHNQLKEDAVSASLKGLKSLEYLDLSFNQMSKLPAGLPTSLLT
LYLDNNKISNIPDEYFKRFTGLQYLRLSHNELADSGVPGNSFNISSLLELDLSYNKLKSIPTVNENLENYYL
EVNELEKFDVKSFCKILGPLSYSKIKHLRLDGNP-LTQSSLPPDMYECLRVANEITVN-
>sp|P51886|LUM_RAT/19-338  Lumican OS=Rattus norvegicus GN=Lum PE=1 SV=1
Q-Y-Y-----------D-Y-D--A---PL--FMYGELSPNCAPECNCPHSYPTAMYCDDLKLKSVPMVPPGI
KYLYLRNNQIDHIDEKAFENVTD-LQWLILDHNLLENSKIKGKVFSKLKQLKKLHINYNNLTESVGPLPKSL
QDLQLANNKISKL--GSFDGLVNLTFIYLQHNQLKEEAVSASLKGLKSLEYLDLSFNQMSKLPAGLPTSLLT
LYLDNNKITNIPDEYFNRFTGLQYLRLSHNELADSGVPGNSFNISSLLELDLSYNKLKSIPTVNENLENYYL
EVNKLEKFDVKSFCKILGPLSYSKIKHLRLDGNP-LTQSSLPPDMYECLRVANEITVN-
>tr|A0A1A6FWH2|A0A1A6FWH2_NEOLE/19-338  Uncharacterized protein OS=Neotoma lepida GN=A6R68_10594 PE=4 SV=1
H-Y-Y-----------D-Y-D--A---PL--FLYGQLSHNCAPECNCPYNYPTAMYCDDLKLKSVPMVPPGI
QYLYLRNNQIDHIDEKAFENVTD-LQWLILDHNLLENSKIKGRIFSKLKQLKKLHINYNNLTESVGPLPKSL
QDLQLTNNKISKL--SSFEGLANLTFIHLQHNQLKEEAVSAALKGLKSLEYLDLSFNQISKIPNGLPTSLLT
LYLDNNKISAIPEEYFRRFTGLQYLRLSHNQLADSGVPGNSFNISSLLELDLSYNKLKSIPNVNENLENYYL
EVNELEKFEVKSFCKILGPLSYSKIKHLRLDGNP-LTQSSLPPDMYECLRVANEITVN-
>tr|H0UUF9|H0UUF9_CAVPO/19-340  Uncharacterized protein OS=Cavia porcellus GN=LUM PE=4 SV=1
H-Y-Y-----------D-Y-D--YYL-AY--PAFLRSSPNCAPECDCPESYPTAMYCDELKLKSVPMIPPGI
KYLYLRNNQIDHIDEKAFENVTD-LQWLILDHNLLENSKIKGKVFSKLKQLKRLHINYNNLTESVGPLPKSL
QDLQLTNNKITKL--GSFDGLVNLTFVHLQHNQLKEETISAALKGLKSLEYLDLSFNQLSKLPSDLPMSLLT
LYLDNNQIKNIPDAYFKRFGVLQYLRLSHNELADSGIPGDTFNISSLLELDLSYNKLKSIPTVSENLENYYL
EVNQLEKFDVKSFCKILGPLSYSKIKHLRLDGNR-LTQSSLPHDMYECLRVLSEITVN-
>tr|A0A0P6IY91|A0A0P6IY91_HETGA/19-337  Lumican OS=Heterocephalus glaber GN=LUM PE=4 SV=1
H-Y-Y-----------D-Y-D--Y----Y--PAFLRSSPNCAPECNCPESYPTAMYCDKLKLKSVPIIPPGI
KYLYLRNNQIDRIDEKAFENVTD-LQWLILDHNLLENSKIKGKVFSKLKQLKKLHINYNNLTESVSPLPKTL
EDLQLTNNKITKL--GSFEGLVNLTFIHLQHNQLKEEAISAALRGLKSLEYLDLSFNQLAKLPSGLPVSLLT
LYLDNNQIKNIPDEYFKRFNALQYLRLSHNELADSGIPGNTFNISSLLELDLSYNKLKSIPNVNENLENYYL
EVNELEKFDVKSFCKILGPLSYSKIKHLRLDGNL-LTQSSLPPDMYECLRVLNEITIT-
>tr|F6SHS6|F6SHS6_MONDO/19-341  Uncharacterized protein OS=Monodelphis domestica GN=LUM PE=4 SV=1
HEY-Y-----------D-F-D--Y---GF--AMYQMSSPNCAPECNCPANYPSAMYCDELKLKTMPIIPPGI
KYLYLRNNMIESIEEKAFENVTD-LQWLILDNNRLENSKIKGKIFAKLKQLKKLHINYNNLTEVVGPLPKSL
DDLQLAYNKITKISPSSFEGLINLTFVNLQHNQLKEDAVSAAFKSLKKLEYLDLSYNQLTKLPSGLPISLLT
LYLDNNKISNVPDEYFKRLSALQYLRLSHNQLADSGIPGNSFNVSTLIELDLSYNKLKKIPAVNENLENYYL
EVNEIDKFEVKSFCRVLGPLSYSRVKHLRLDGNL-LSHSKLPSEIYDCLRVANDITLE-
>tr|G3VSV0|G3VSV0_SARHA/19-341  Uncharacterized protein OS=Sarcophilus harrisii GN=LUM PE=4 SV=1
YDY-Y-----------D-F-D--Y---PF--AMYQMSSPNCAPECNCPINYPSAMYCDELKLKTMPIIPPGI
KYLYLRNNMIESIEEKAFENVTD-LQWLILDNNRLENSKIKGKIFSKLKQLKKLHINHNNLTEVVGPLPKSL
DDLQLAYNKITKITPGYFEGLINLTFVNLQHNQLKEDAVSAAFKGLKKLEYLDLSFNQLSKLPTGLPISLLT
LYLDNNKISNIPDEYFKRFSALQYLRLSHNELADGGIPGNSFNVSTLIELDLSYNKLKKIPTVNENLENYYL
EVNEIDKFEVKSFCRILGPFSYSKVKHLRLDGNL-INRAKLPSEIYDCLRVANDITLE-
>tr|F7C675|F7C675_ORNAN/21-349  Uncharacterized protein OS=Ornithorhynchus anatinus GN=LUM PE=4 SV=1
QDY-Y---PEMRY--QE-E-D--Y---SF--SVYGPSSPNCAPECNCPYNYPTAMYCDELKLKSIPMVPPGI
KYLYLRNNMIESIEEKAFENVTD-LQWLILDHNHLENSKIKGKVFSKLKQLKKLHINYNNLTEVVGPLPKTL
QDLQLAHNKISKISSNYLDGLVNLTFVNLQRNQLKAEAISGAFKGLKSLEYLDLSFNQLTKLPTGLPASLMM
LYFDNNKISNIPDEYFKNFNVLQHLRFSHNELSDAGIPGNTFNVSSLIELDLSYNKLKSIPTVNENLENYYL
EVNEIEKFAVSSFCKVLGPLSYSKVKHLRLDGNK-IKRSNLPPEMYECLRVANDIALE-
>tr|A0A091MLP0|A0A091MLP0_9PASS/19-343  Lumican OS=Acanthisitta chloris GN=N310_06054 PE=4 SV=1
Q-YDY---G------PA-D-D--Y---GY--DRYGPSAGVCAPECNCPLSYPSAMYCDNLKLKTIPIVPSGI
KYLYLRNNMIEGIEENTFDNVTD-LQWLILDHNHLENSKIKGRVFSKLKHLKKLHINYNNLTEAVGPLPKTL
DDLQLSHNKITKVSPGALEGLMNLTVIHLQNNQLKEDSISGAFKGLNSLLYLDLSFNQLTKLPTGLPHSLLM
LYFDNNQISNIPDEYFQGFKTLQYLRLSHNKLTDSGIPGNVFNITSLVELDLSFNQLKSIPIVSENLENFYL
QVNKINKFPLSSFCKVVGPTTYSKITHLRLDGNN-LTRADLPQEMYNCLRVAAEISLD-
>tr|H0ZCW2|H0ZCW2_TAEGU/19-343  Uncharacterized protein OS=Taeniopygia guttata GN=LUM PE=4 SV=1
W-SDY---G------PG-D-D--Y---GY--DPFGPSAAVCAPECNCPLSYPTAMYCDNLRLKTIPIVPSGI
KYLYLRNNMIEGIEENTFDNVTD-LQWLILDHNHLENSKIKSKVFSKLKNLKKLHINYNNLTEAVGPLPKTL
DDLQLSHNKITKVNPGAFEGLMNLTVIHLQNNQLKADSISGAFKGLNSLLYLDLSFNQLTKLPTGLPHSLLM
LYFDNNQISNVPDEYFQAFKALQYLRLSHNKLTDSGIPGNVFNITSLVELDLSFNQLKSIPIVSENLENFYL
QVNKINKFPLSSFCKVVGPTSYSRITHLRLDGNN-LTRADLPQEMYNCLRVAAEISLE-
>tr|U3K7W5|U3K7W5_FICAL/19-343  Uncharacterized protein OS=Ficedula albicollis GN=LUM PE=4 SV=1
Q-YDY---G------PG-D-D--Y---GY--DPFGPSAAVCAPECNCPLSYPTAMYCDNLKLKTIPIVPSGI
KYLYLRNNMIEGIEENTFDNVTD-LQWLILDHNHLENSKIKGRVFSKLKNLKKLHINYNNLTEAVGPLPKTL
DDLQLSHNKITKVSPGAFEGLMNLTVIHLQNNQLKAESISGAFKGLKSLLYLDLSFNQLTKLPTGLPHSLLM
LYFDNNQISNVPDEYFQGFKALQYLRLSHNKLTDSGIPGNVFNITSLVELDLSFNQLKSIPIVSENLENFYL
QVNKINKFPLSSFCKVVGPTTYSKITHLRLDGNN-LTRADLPQEMYNCLRVAAEISLE-
>tr|A0A093PKG6|A0A093PKG6_9PASS/19-343  Lumican OS=Manacus vitellinus GN=N305_07683 PE=4 SV=1
Q-YDY---G------PG-D-D--Y---GY--DPFGPSAAVCAPECNCPLSYPTAMYCDNLKLKTIPIVPSGI
KYLYLRNNMIEGIEENAFDNVTD-LQWLILDHNHLENSKIKGRVFSKLKNLKKLHINYNNLTEAVGPLPKTL
DDLQLSHNKITKVNPGALEGLMNLTVIHLQNNQLKADSISGAFKGLNSLLYLDLSFNQLTKLPTGLPHSLLM
LYFDNNQISNVPDEYFQGFKTLQYLRLSHNKLTDSGIPGNVFNITSLVELDLSFNQLKSIPTVSENLENFYL
QVNKISKFPLSSFCKVVGPTTYSRITHLRLDGNN-LTRADLPQEMYNCLRVAAEISLE-
>tr|A0A091KX42|A0A091KX42_COLST/19-343  Lumican OS=Colius striatus GN=N325_04801 PE=4 SV=1
Q-YYY---G------PA-D-D--Y---SY--DPFGPSAAVCAPECNCPLSYPSAMYCDNLKLKTIPIVPSGI
KYLYLRNNMIEGIEENAFDNVTD-LQWLILDNNHLENSKIKGRAFSKLKNLKKLHINYNNLTEAVGPLPKTL
DDLQLSHNKITKVNPGALEGLVNLTVIHLQNNQLKADSISGAFKGLNSLLYLDLSFNRLTKLPTGLPHSLLM
LYFDNNQISNVPDEYFQGFKALQYLRLSHNKLTDSGIPGNVFNITSLVELDLSFNQLKSIPTVSENLENFYL
QVNKINKFPLSSFCKVVGPTTYSKITHLRLDGNN-LTRSDLPQEMYNCLRVAAEISLE-
>tr|A0A093GXH7|A0A093GXH7_PICPB/19-343  Lumican OS=Picoides pubescens GN=N307_03983 PE=4 SV=1
Q-YDY---G------PA-D-D--Y---GY--DPFGPSAAVCAPECNCPLSYPTAMYCDNLKLKTIPIVPSGI
KYLYLRNNMIEGIEENAFDNVTD-LQWLILDHNHLENSKIKGRVFTKLKNLKKLHINYNNLTEAVGPLPKTL
DDLQLSHNKITKVNPGALEGLVNLTIIHLQNNQLKADSIAGAFKGLNSLLYLDLSFNGLTKLPTGLPHSLLM
LYFDNNQISNIPDEYFQGFKALQYLRLSHNKLTDSGIPGNVFNITSLVELDLSFNQLKSIPTVSENLENFYL
QVNKINKFPLSSFCKVVGPTTYSKITHLRLDGNN-LTRADLPQEMYNCLRVAAEISLE-
>tr|A0A093IHE0|A0A093IHE0_EURHL/19-336  Lumican OS=Eurypyga helias GN=N326_01589 PE=4 SV=1
Q-YEY---G------PA-D-D--Y---GY--DPFGPSAAVCAPECNCPLSYPTAMYCDNLKLKTIPIVPSGI
KYLYLRNNMIEGIEENTFDNVTE-LQWLILDHNRLENSKIKGRVFSKLKHLKKLHINYNNLTEAVGPLPKTL
DDLQLSHNKITKVNPGALEGLVNLTVIHLQNNQLKADSISGAFKGLDSLLYLDLSFNRLTKLPTGLPHSLLM
LYFDNNQISNVPA-------ALQYLRLSHNKLTDSGIPGNVFNITSLVELDLSFNQLKSIPIVSENLENFYL
QVNKINKFPLSSFCKVVGPMTYSKITHLRLDGNN-LTRADLPQEMYNCLRVAAEISLE-
>tr|A0A091HKX3|A0A091HKX3_CALAN/19-343  Lumican OS=Calypte anna GN=N300_14810 PE=4 SV=1
Q-YEY---G------PS-D-D--Y---GY--DPFGPSAAVCAPECNCPLSYPTAMYCDNLKLKTIPIVPSGI
KYLYLRNNMIEGIEENTFDNVTD-LQWLILDHNHLENSKIKGRVFSKLKNLKKLHINYNNLTEAVGPLPKTL
DDLQLSHNKITKVNPGALEGLVNLTVIHLQNNQLKAESISGAFKGLNSLLYLDLSFNQLTKLPTGLPHSLLM
LYFDNNQISNVPDEYFQGFKTLQYLRLSHNKLTDSGIPGNVFNITSLVELDLSFNELKSIPTVSENLENFYL
QVNKINKFPLTSFCKVVGPMTYSRITHLRLDGNN-LTRADLPQEMYNCLRVAAEISLE-
>sp|P51890|LUM_CHICK/19-343  Lumican OS=Gallus gallus GN=LUM PE=1 SV=1
Q-YDY---G------PA-D-D--Y---GY--DPFGPSTAVCAPECNCPLSYPTAMYCDNLKLKTIPIVPSGI
KYLYLRNNMIEAIEENTFDNVTD-LQWLILDHNHLENSKIKGRVFSKLKNLKKLHINYNNLTEAVGPLPKTL
DDLQLSHNKITKVNPGALEGLVNLTVIHLQNNQLKTDSISGAFKGLNSLLYLDLSFNQLTKLPTGLPHSLLM
LYFDNNQISNIPDEYFQGFKTLQYLRLSHNKLTDSGIPGNVFNITSLVELDLSFNQLKSIPTVSENLENFYL
QVNKINKFPLSSFCKVVGPLTYSKITHLRLDGNN-LTRADLPQEMYNCLRVAADISLE-
>tr|G1NFJ6|G1NFJ6_MELGA/19-343  Uncharacterized protein OS=Meleagris gallopavo GN=LUM PE=4 SV=1
Q-YDY---G------PA-D-D--Y---GY--DPFGPSTAVCAPECNCPLSYPTAMYCDNLKLKTIPIVPSGI
KYLYLRNNMIEAIEENAFDNVTD-LQWLILDHNHLENSKIKGRVFSKLKNLKKLHINYNNLTEAVGPLPKTL
DDLQLSHNKITKVNPGALEGLVNLTVIHLQNNQLKADSISGAFKGLNSLLYLDLSFNQLTKLPTGLPHSLLM
LYFDNNQISNIPDEYFQGFKTLQYLRLSHNKLTDSGIPGNVFNITSLVELDLSFNQLKSIPTVSENLENFYL
QVNKINKFPLSSFCKVVGPLTYSKITHLRLDGNN-LTRADLPQEMYNCLRVAAEISLE-
>sp|Q9DE67|LUM_COTJA/19-343  Lumican OS=Coturnix coturnix japonica GN=LUM PE=2 SV=1
Q-YDY---G------PA-D-D--Y---GY--DPFGPSTAVCAPECNCPLSYPTAMYCDNLKLKTIPIVPSGI
KYLYLRNNMIESIEENTFDNVTD-LQWLILDHNHLENSKIKGRVFSKLKNLKKLHINYNNLTEAVGPLPKTL
DDLQLSHNKITKVNPGALEGLVNLTVIHLQNNQLKADSISGAFKGLNSLLYLDLSFNQLTKLPTGLPHSLLM
LYFDNNQISNIPDEYFQGFKTLQYLRLSHNKLTDSGIPGNVFNITSLVELDLSFNQLKSIPTVSENLENFYL
QVNKINKFPLSSFCKVVGPLTYSKITHLRLDGNN-LTRADLPQEMYNCLRVAAEISLE-
>tr|A0A093JR22|A0A093JR22_STRCA/19-343  Lumican OS=Struthio camelus australis GN=N308_05470 PE=4 SV=1
Q-YDY---G------PG-D-D--Y---GY--DPFGPSAAVCAPECNCPLSYPSAMYCDNLKLKTIPIVPNGI
KYLYLRNNMIEGIEENTFDNVTD-LQWLILDHNHLENSKIKGKVFSKLKHLKKLHINYNNLTEAVGPLPKML
DDLQLSHNKITKVNPSALEGLVNLTVIHLQNNQLKAESISGAFKGLNSLLYLDLSFNQLTKLPTGLPHSLLM
LYFDNNQISNVPDEYFQGFKALQYLRLSHNKLTDSGIPGNVFNITSLVELDLSFNQLKSIPTVSENLENFYL
QVNKINKFPLRSFCKVVGPLTYSKITHLRLDGNN-LTRADLPQEMYNCLRVAAEISLE-
>tr|A0A099YY13|A0A099YY13_TINGU/19-343  Lumican OS=Tinamus guttatus GN=N309_04883 PE=4 SV=1
Q-YDY---G------PG-D-D--Y---GY--DPFGPSAAVCAPECNCPLSYPSAMYCDNLKLKTIPIVPSGI
KYLYLRNNMIEGIEENTFDNVTD-LQWLILDHNHLENAKIKGKVFSKLKNLKKLHINYNNLTEAVGPLPKML
DDLQLSHNKITKVNPSALEGLVNLTVIHLQNNQLKAESISGAFKGLNSLLYLDLSFNQLTKLPTGLPHSLLM
LYFDNNQISNVPDEYFQGFKALQYLRLSHNKLTDSGIPGNVFNITSLVELDLSFNQLKSIPTVSENLENFYL
QVNKINKFPLRSFCKVVGPLTYSKITHLRLDGNN-LTRADLPQEMYNCLRVAAEISLE-
>tr|A0A091EYH0|A0A091EYH0_CORBR/19-343  Lumican OS=Corvus brachyrhynchos GN=N302_06416 PE=4 SV=1
Q-YDY---G------PG-D-D--Y---GY--DPFGPSAAVCAPECNCPLSYPTAMYCDNLKLKTIPIVPSGI
KYLYLRNNMIEGIEENTFDNVTD-LQWLILDHNHLENSKIKGRVFSKLKNLKKLHINYNNLTEAVGPLPKTL
DDLQLSHNKITKVNPGALEGLMNLTVIHLQNNQLKADSISGAFKGLNSLLYLDLSFNQLTKLPTGLPHSLLM
LYFDNNQISNVPDEYFQGFKALQYLRLSHNKLTDSGIPGNVFNITSLVELDLSFNQLKSIPTVSENLENFYL
QVNKINKFPLSSFCKVVGPMTYSKITHLRLDGNN-LTRADLPQEMYNCLRVAAEISLE-
>tr|A0A091G2U9|A0A091G2U9_9AVES/19-343  Lumican OS=Cuculus canorus GN=N303_06981 PE=4 SV=1
H-YDY---G------PA-D-D--Y---GY--DPFGPSAAVCAPECNCPLSYPTAMYCDNLKLKTIPIVPSGI
KYLYLRNNMIEGIEENTFDNVTD-LQWLILDHNHLENSKIKGRVFSKLKNLKKLHINYNNLTEAVGPLPKTL
DDLQLSHNKITKVNPGVLEGLVNLTVIHLQNNQLKAESVSGAFKGLNSLLYLDLSFNQLTKLPTGLPHSLLM
LYFDNNQISNVPDEYFQGFKALQYLRLSHNKLTDSGIPGNVFNITSLVELDLSFNQLKSIPTVSENLENFYL
QVNKISKFPLSSFCKVVGPMTYSKITHLRLDGNN-LTRADLPQEMYNCLRVAAEISLE-
>tr|A0A091QAJ1|A0A091QAJ1_LEPDC/19-343  Lumican OS=Leptosomus discolor GN=N330_13733 PE=4 SV=1
Y-YDY---G------PA-D-D--Y---GY--DPFGPSSAVCAPECNCPLSYPTAMYCDNLKLKTIPIVPSGI
KYLYLRNNMIEGIEENTFENVTD-LQWLILDHNHLENSKIKGRVFSKLKNLKKLHINYNNLTEAVGPLPKTL
DDLQLSHNKITKVNPGALEGLVNLTVIHLQNNQLKADSISGAFKGLNSLLYLDLSFNQLTKLPTGLPHSLLM
LYFDNNQISNVPDEYFQAFKALQYLRLSHNKLTDSGIPGNVFNITSLVELDLSFNQLKSIPTVSENLENFYL
QVNKINKFPLSSFCKVVGPMTYSKITHLRLDGNN-LTRADLPQEMYNCLRVAAEVSLE-
>tr|A0A091PJ69|A0A091PJ69_HALAL/19-343  Lumican OS=Haliaeetus albicilla GN=N329_12104 PE=4 SV=1
Q-YDY---G------PA-D-D--Y---GY--DPFGPSAAVCAPECNCPLSYPTAMYCDNLKLKTIPIVPSGI
KYLYLRNNMIEGIEENTFDNVTD-LQWLILDHNHLENSKIKGRVFSKLKNLKKLHINYNNLTEAVGPLPKTL
DDLQLSHNKITKVNPSALEGLVNLTVIHLQNNQLKADSISGAFKGLNSLLYLDLSFNRLTKLPTGLPHSLLM
LYFDNNQISNVPDEYFQGFKTLQYLRLSHNKLTDSGIPGNVFNITSLVELDLSFNQLKSIPTVSENLENFYL
QVNKINKFPLSSFCKVVGPMTYSKITHLRLDGNN-LTRADLPQEMYNCLRVAAEVSLE-
>tr|A0A091UZE8|A0A091UZE8_NIPNI/19-343  Lumican OS=Nipponia nippon GN=Y956_04038 PE=4 SV=1
Q-YMY---G------PA-D-D--Y---GY--DPFGPSSAFCAPECNCPLSYPTAMYCDNLKLKTIPIVPSGI
KYLYLRNNMIEGIEENTFDNVTD-LQWLILDHNHLENSKIKGRVFSKLKHLKKLHINYNNLTEAVGPLPKTL
DDLQLSHNKITKVNPGALEGLVNLTVIHLQNNQLKADSISGAFKGLNSLLYLDLSFNRLTKLPTGLPHSLLM
LYFDNNQISNIPDEYFQGFKTLQYLRLSHNKLTDSGIPGNVFNITSLVELDLSFNQLKSIPTVSENLENFYL
QVNKINKFPLSSFCKVVGPMTYSRITHLRLDGNN-LTRADLPQEMYNCLRVAAEISLE-
>tr|A0A091WJM0|A0A091WJM0_OPIHO/19-343  Lumican OS=Opisthocomus hoazin GN=N306_04212 PE=4 SV=1
Q-YVY---G------PE-D-D--Y---GY--DPFGPSSAVCAPECNCPLSYPTAMYCDNLKLKTIPIVPSGI
KYLYLRNNMIEGIEENTFDNVTD-LQWLILDHNHLENSKIKGRVFSKLKHLKKLHINYNNLTEAVGPLPKTL
DDLQLSHNKITKVNPGALEGLVNLTVVHLQNNQLKADSISGAFKGLNSLLYLDLSFNRLTKLPTGLPHSLLM
LYFDNNQISNVPDEYFQGFKTLQYLRLSHNKLTDSGIPGNVFNITSLVELDLSFNQLKSIPTVSENLENFYL
QVNKINKFPLSSFCKVVGPMTYSKITHLRLDGNN-LTRADLPQEMYNCLRVAAEISLE-
>tr|A0A091LZ20|A0A091LZ20_CARIC/19-343  Lumican OS=Cariama cristata GN=N322_01535 PE=4 SV=1
Q-YYY---G------PI-E-D--Y---GY--DPFGPSSAVCAPECDCPLSYPTAMYCDNLKLKTIPIVPSGI
KYLYLRNNMIEGIEENTFDNVTD-LQWLILDHNHLENSKIKGRVFSKLKNLKKLHINYNNLTEAVGPLPKTL
DDLQLSHNKITKVNPGALEGLVNLTVIHLQNNQLKADSISGAFKGLNSLLYLDLSFNRLTKLPTGLPHSLLM
LYFDNNQISNVPDEYFQGFKALQYLRLSHNKLTDSGIPGNVFNITSLVELDLSFNQLKSIPTVSENLENFYL
QVNKINKFPLSSFCKVVGPMTYSKITHLRLDGNN-LTRADLPQEMYNCLRVAAEISLE-
>tr|A0A093TKW5|A0A093TKW5_PHACA/19-343  Lumican OS=Phalacrocorax carbo GN=N336_04786 PE=4 SV=1
Q-YYE---G------LV-D-D--Y---GY--DPFGPSSAVCAPECNCPLSYPTAMYCDNLKLKTIPIVPSGI
KYLYLRNNMIEGIEENTFDNVTD-LQWLILDHNHLENSKIKGRVFSKLKNLKKLHINYNNLTEAVGPLPKTL
DDLQLSHNKITKVNPGALEGLVNLTVIHLQNNQLKADSISGAFKGLNSLLYLDLSFNRLTKLPTGLPHSLLM
LYFDNNQISNVPDEYFQGFKTLQYLRLSHNKLTDSGIPGNVFNITSLVELDLSFNQLKSIPTVSENLENFYL
QVNKISKFPLSSFCKVVGPMTYSKITHLRLDGNN-LTRADLPQEMYNCLRVAAEISLE-
>tr|A0A091HLS7|A0A091HLS7_BUCRH/19-343  Lumican OS=Buceros rhinoceros silvestris GN=N320_00448 PE=4 SV=1
Q-YDY---G------PA-D-D--Y---GY--DPFGPFSAFCAPECNCPLSYPSAMYCDNLKLKTIPIVPNGI
KYLYLRNNMIEGIEENTFDNVTD-LEWLILDHNHLENSKIKGRVFSKLKNLKKLHINYNNLTEAVGPLPKTL
DDLQLSHNKITKVNPGALEGLVNLTVIHLQNNQLKADSISGAFKGLNSLLYLDLSFNRLTKLPTGLPHSLLM
LYFDNNQISNVPDEYFQGFKALQYLRLSHNKLTDSGIPGNVFNITSLVELDLSFNQLKSIPTVSENLENFYL
QVNKINKFPLSSFCKVVGPMTYSRITHLRLDGNN-LTRADLPHEMYNCLRVAAEISLE-
>tr|A0A093G264|A0A093G264_TYTAL/19-343  Lumican OS=Tyto alba GN=N341_10797 PE=4 SV=1
Q-YDY---G------PG-D-D--Y---GY--DPFGPSSAVCAPECNCPLSYPTAMYCDNLKLKTIPIVPSGI
KYLYLRNNMIEGIEENTFDNVTD-LQWLILDHNHLENSKIKGRVFSKLKHLKKLHINYNNLTEAVGPLPKTL
DDLQLSHNKITKVNPGALEGLVNLTVIHLQNNQLKADSISGAFKGLNSLLYLDLSFNRLTKLPTGLPHSLLM
LYFDNNQISNVPDEYFQGFKALQYLRLSHNKLTDSGIPGNVFNITSLVELDLSFNQLKSIPTVSENLENFYL
QVNKINKFPLSSFCKVVGPMTYSKITHLRLDGNN-LTRADLPQEMYNCLRVAAEISLE-
>tr|A0A091L3G0|A0A091L3G0_CATAU/19-343  Lumican OS=Cathartes aura GN=N323_02727 PE=4 SV=1
Q-YDY---G------PG-D-D--Y---GY--DPFGPSSAVCAPECNCPLSYPTAMYCDNLKLKTIPIVPSGI
KYLYLRNNMIEGIEENTFDNVTD-LQWLILDHNHLENSKIKGRVFSKLKHLKKLHINYNNLTEAVGPLPKTL
DDLQLSHNKITKVNPGALEGLVNLTVIHLQNNQLKADSISGAFKGLNSLLYLDLSFNRLTKLPTGLPHSLLM
LYFDNNQISNVPDEYFQGFKALQYLRLSHNKLTDSGIPGNVFNITSLVELDLSFNQLKSIPTVSENLENFYL
QVNKINKFPLSSFCKVVGPMTYSKITHLRLDGNN-LTRADLPQEMYNCLRVAAEVSLE-
>tr|A0A087RBX7|A0A087RBX7_APTFO/19-343  Lumican OS=Aptenodytes forsteri GN=AS27_11596 PE=4 SV=1
Q-YDY---G------PA-D-D--Y---GY--DPFGPSSAVCAPECNCPLSYPTAMYCDNLKLKTIPIVPSGI
KYLYLRNNMIEGIEENTFDNVTD-LQWLILDHNHLENSKIKGRVFSKLKHLKKLHINYNNLTEAVGPLPKTL
DDLQLSHNKITKVNPGALEGLVNLTVIHLQNNQLKADSISGAFKGLNSLLYLDLSFNRLTKLPTGLPHSLLM
LYFDNNQISNVPDEYFQGFKALQYLRLSHNKLTDSGIPGNVFNITSLVELDLSFNQLKSIPTVSENLENFYL
QVNKINKFPLSSFCKVVGPMTYSKITHLRLDGNN-LTRADLPQEMYNCLRVAAEISLE-
>tr|A0A087V5B8|A0A087V5B8_BALRE/19-343  Lumican OS=Balearica regulorum gibbericeps GN=N312_00776 PE=4 SV=1
Q-YDY---G------PA-D-D--Y---GY--DPFGPSSAVCAPECNCPLSYPTAMYCDNLKLKTIPIVPSGI
KYLYLRNNMIEGIEENTFDNVTD-LQWLILDHNHLENSKIKGRVFSKLKHLKKLHINYNNLTEAVGPLPKTL
DDLQLSHNKITKVNPGALEGLVNLTVIHLQNNQLKADSISGAFKGLNSLLYLDLSFNRLTKLPTGLPHSLLM
LYFDNNQISNVPDEYFQGFKALQYLRLSHNKLTDSGIPGNVFNITSLVELDLSFNQLKSIPTVSENLENFYL
QVNKINKFPLSSFCKVVGPMTYSKITHLRLDGNN-LTRADLPQEMYNCLRVAAEISLE-
>tr|A0A091TJG8|A0A091TJG8_PHALP/19-343  Lumican OS=Phaethon lepturus GN=N335_00613 PE=4 SV=1
Q-YDY---G------PA-D-D--Y---GY--DPFGPSSAVCAPECNCPLSYPTAMYCDNLKLKTIPIVPSGI
KYLYLRNNMIEGIEENTFDNVTD-LQWLILDHNHLENSKIKGRVFSKLKHLKKLHINYNNLTEAVGPLPKTL
DDLQLSHNKITKVNPGALEGLVNLTVIHLQNNQLKADSISGAFKGLNSLLYLDLSFNRLTKLPTGLPHSLLM
LYFDNNQISNVPDEYFQGFKALQYLRLSHNKLTDSGIPGNVFNITSLVELDLSFNQLKSIPTVSENLENFYL
QVNKINKFPLSSFCKVVGPMTYSKITHLRLDGNN-LTRADLPQEMYNCLRVAAEVSLE-
>tr|A0A093R2K1|A0A093R2K1_PYGAD/19-343  Lumican OS=Pygoscelis adeliae GN=AS28_05610 PE=4 SV=1
Q-YDY---G------PA-D-D--Y---GY--DPFGPSSAVCAPECNCPLSYPTAMYCDNLKLKTIPIVPSGI
KYLYLRNNMIEGIEENTFDNVTD-LQWLILDHNHLENSKIKGRVFSKLKHLKKLHINYNNLTEAVGPLPKTL
DDLQLSHNKITKVNPGALEGLVNLTVIHLQNNQLKADSISGAFKGLNSLLYLDLSFNRLTKLPTGLPHSLLM
LYFDNNQISNVPDEYFQGFKALQYLRLSHNKLTDSGIPGNVFNITSLVELDLSFNQLKSIPIVSENLENFYL
QVNKINKFPLSSFCKVVGPMTYSKITHLRLDGNN-LTRADLPQEMYNCLRVAAEVSLE-
>tr|A0A091QTR8|A0A091QTR8_9GRUI/19-343  Lumican OS=Mesitornis unicolor GN=N332_14588 PE=4 SV=1
Q-YDY---G------PA-D-D--Y---GY--DPFGPSSAVCAPECNCPLSYPTAMYCDNLKLKTIPIVPSGI
KYLYLRNNMIEGIEENTFDNVTD-LQWLILDHNHLENSKIKGRVFSKLKHLKKLHINYNNLTEAVGPLPKTL
DDLQLSHNKITKVNPGALEGLVNLTVIHLQNNQLKADSISGAFKGLNSLLYLDLSFNRLTKLPTGLPHSLLM
LYFDNNQISNVPDEYFQGFKTLQYLRLSHNKLTDSGIPGNVFNITSLVELDLSFNQLKSIPTVSENLENFYL
QVNKINKFPLSSFCKVVGPMTYSKITHLRLDGNN-ITRADLPQEMYNCLRVAAEISLE-
>tr|A0A091ISH1|A0A091ISH1_9AVES/19-343  Lumican OS=Egretta garzetta GN=Z169_09055 PE=4 SV=1
Q-YDY---G------PA-D-D--Y---GY--DPFGPSSAVCAPECNCPLSYPTAMYCDNLKLKTIPIVPSGI
KYLYLRNNMIEGIEENTFDNVTD-LQWLILDHNHLENSKIKGRVFSKLKHLKKLHINYNNLTEAVGPLPKTL
DDLQLSHNKITKVNPGALEGLVNLTVIHLQNNQLKADSISGAFKGLNSLLYLDLSFNRLTKLPTGLPHSLLM
LYFDNNQISNVPDEYFQGFKTLQYLRLSNNKLTDSGIPGNVFNITSLVELDLSFNQLKSIPTVSENLENFYL
QVNKINKFPLSSFCKVVGPMTYSKITHLRLDGNN-LTRADLPQEMYNCLRVAAEISLE-
>tr|A0A093IXU2|A0A093IXU2_FULGA/19-343  Lumican OS=Fulmarus glacialis GN=N327_06525 PE=4 SV=1
Q-YDY---G------PA-D-D--Y---GY--DPFGPSSAVCAPECNCPLSYPTAMYCDNLKLKTIPIVPSGI
KYLYLRNNMIEGIEENTFDNVTD-LQWLILDHNHLENSKIKGRVFSKLKHLKKLHINYNNLTEAVGPLPKTL
DDLQLSHNKITKVNPGALEGLANLTVIHLQNNQLKADSISGAFKGLNSLLYLDLSFNRLTKLPTGLPHSLLM
LYFDNNQISNVPNEYFQGFKALQYLRLSHNKLTDSGIPGNVFNITSLVELDLSFNQLKSIPTVSENLENFYL
QVNKINKFPLSSFCKVVGPMTYSKITHLRLDGNN-LTRADLPQEMYNCLRVAAEVSLE-
>tr|A0A091L0A5|A0A091L0A5_9GRUI/19-343  Lumican OS=Chlamydotis macqueenii GN=N324_00912 PE=4 SV=1
Q-YDY---G------PA-D-D--Y---GY--DPFGPSSAVCAPECNCPLSYPTAMYCDNLKLKTIPIVPSGI
KYLYLRNNMIEGIEENTFDNVTD-LQWLILDHNHLENSKIKGRVFSKLKHLKKLHINYNNLTEAVGPLPKTL
DDLQLSHNKITKVNPSALEGLVNLTVIHLQNNQLKAESISGAFKGLNSLLYLDLSFNRLTKLPSGLPHSLLM
LYFDNNQISNVPDEYFQGFKALQYLRLSHNKLTDSGIPGNVFNITSLVELDLSFNQLKSIPTVSENLENFYL
QVNKINKFPLSSFCKVVGPMTYSKITHLRLDGNN-LTRADLPQEMYNCLRVAAEISLE-
>tr|A0A0A0A9T7|A0A0A0A9T7_CHAVO/19-343  Lumican OS=Charadrius vociferus GN=N301_14733 PE=4 SV=1
Q-YEY---G------PA-D-D--Y---GY--DPFGPSSAVCAPECNCPLSYPTAMYCDNLKLKTIPIVPSGI
KYLYLRNNMIEGIEENTFDNVTD-LQWLILDHNHLENSKIKGRVFSKLKHLKKLHINYNNLTEAVGPLPKTL
DDLQLSHNKITKVNPSALEGLVNLTVIHLQNNHLKADSISGAFKGLNSLLYLDLSFNRLTKLPTGLPHSLLM
LYFDNNQISNVPDEYFQGFKALQYLRLSHNKLTDSGIPGNVFNITSLVELDLSFNQLKSIPTVSENLENFYL
QVNKINKFPLSSFCKVVGPTTYSKITHLRLDGNN-LTRADLPQEMYNCLRVAAEISLE-
>tr|A0A093C5E3|A0A093C5E3_9AVES/19-343  Lumican OS=Pterocles gutturalis GN=N339_11883 PE=4 SV=1
Q-YDY---G------PA-D-D--Y---GY--DPFGPSAAVCAPECNCPLSYPTAMYCDNLKLKTIPIVPSGI
KYLYLRNNMIEGIEENTFDNVTD-LQWLILDHNHLENSKIKGRVFSKLKHLKKLHINYNNLTEAVGPLPKTL
DDLQLSHNKITKVNPGALEGLVNLTVIHLQNNQLKADSISGAFKGLNSLLYLDLSFNRLTKLPTGLPHSLLM
LYFDNNQISNVPDEYFQNFKALQYLRLSHNKLTDSGIPGNVFNITSLVELDLSFNQLKSIPTVSENLENFYL
QVNKINKFPLSSFCKVVGPTTYSKITHLRLDGNN-LTRADLPQEMYNCLRVAAEISLE-
>XP_006258420.1/19-342  PREDICTED: lumican [Alligator mississippiensis]
Q-YDY---N------P--D-D--Y---GY--ERYVPSSSLCAPECDCPINYPTAMYCDNLKLKSFPIVPSGI
KYLYIRNNMIEGIEENAFENVTD-LQWLILDNNHLENSKIKGKVFAKLKNLKKLHINYNNLTEVVGPLPKTL
DELQLSHNKISKVSPNVLEGLMNLTVIHLQNNQLKGDVLSGAFRGLNSLLYLDLSFNQITKLPTGLPRSLLM
LYFDNNLISNVPDEFFQGFKVLQYLRLSHNKLEDSGIPGNVFNISSLVELDLSFNNLKSIPTVSENLENFYL
QVNKINKFPLSSFCKVVGPATYSKITHLRLDGNN-LTRADLPHEMYNCLRVATEISLE-
>tr|G1KM64|G1KM64_ANOCA/19-349  Uncharacterized protein OS=Anolis carolinensis GN=LUM PE=4 SV=1
Q-YDY---DGYY--PSE-P-D--YGY-AH--SMFGPSTAVCAPECTCPISYPSAMYCDNLKLKSLPIVPSGI
KYLYLRNNMIEGIENNAFDNVTD-LEWLILDNNHLENSKIKGKVFAKLKNLKKLHINYNNLTEVVGPLPNSL
DDLQLTNNKIIKINSNTLEGLVNLTVIHLQHNQLTEDTLSGVFKGLNSLLYLDLSFNKLSKLPRGLPPNLLM
LYFDNNQITNIPDEYFQGFKALQYLRLSHNKLTDSGIPGNVFNISSLVELDLSYNQLKSIPTVNEHLENYYL
QVNQINKFPVSSFCKVVGALAYSRVRHLRLDANN-LTRSDLPQEMYNCLRMAADIALE-
>tr|J3S4L7|J3S4L7_CROAD/19-344  Lumican-like OS=Crotalus adamanteus PE=2 SV=1
Q-YDY---D-------E-Q-D--FSI-FY--SMLELSSAVCAPECNCPITYPSAMYCDDLKLKSFPIIPKGI
KYLYLRNNLLEGIEDNAFENVTD-LEWLILDNNQLKNSNIKGKVFAKLKNLKKLHINYNNLTEVVGPLPSTL
DDLQLTHNKISKITPNTLEGLVNLTVIHLQHNELTEGTLSGVFKGLKSLLYLDLSNNKLTKLPTGLPNNLLM
LYFDNNQITSVPDQYFQGLKALQYLRLSHNKLTDSGIPGNVFNISSLVELDLSYNQLKSIPTVNEHLENYYL
QVNEISKFSVNSFCKVVGILAYSRVSHLRLDGNN-ITRADLPQEMYNCLRVATEISLK-
>tr|T1E5A0|T1E5A0_CROHD/19-344  Lumican-like protein OS=Crotalus horridus PE=2 SV=1
Q-YDY---D-------E-Q-D--FSM-FF--SMLELSSAVCAPECNCPITYPSAMYCDDLKLKSFPIIPKGI
KYLYLRNNLLEGIEDNAFENVTD-LEWLILDNNQLKNSNIKGKVFAKLKNLKKLHINHNNLTEVVGPLPSTL
DDLQLTHNKISKITPNTLEGLVNLTVIHLQHNELTEGTLSGVFKGLKSLLYLDLSNNKLTKLPTGLPNNLLM
LYFDNNQITSVPDQYFQGLKALQYLRLSHNKLTDSGIPGNVFNISSLVELDLSYNQLKSIPTVNEYLENYYL
QVNEISKFSVNSFCKVVGILAYSRVSHLRLDGNN-ITRADLPQEMYNCLRVATEISLK-
>tr|K7F6Y3|K7F6Y3_PELSI/19-349  Uncharacterized protein OS=Pelodiscus sinensis GN=LUM PE=4 SV=1
Q-YDY---DVGY--FPD-S-D--Y---PYIHSMEGPSSAICAPECNCPENYPSAMYCDDLKLKSLPIVPPGI
KYLYVRNNMIEGIEENAFDNVTD-LQWLILDHNNLENSKIKGRVFSKLKSLKKLHINYNNLVEAVGPLPNTM
DDLQLSHNKITKISPNVLEGLVNLTVLHLQNNQLKTDSLSGAFKSLKSLLYLDLSFNQLTKLPKGLPHALLM
LYFDNNQINNIPDEYFQGFKALQYLRLSHNRLTDAGIPGNVFNISSLVELDLSFNMLKTIPTVNENLENFYL
QVNQINKFPLSSFCKVVGPLTYSKIKHLRLDGNN-LTRSDLPQEMYNCLRVAADVSLE-
>tr|Q640B1|Q640B1_XENTR/19-353  Lumican OS=Xenopus tropicalis GN=lum PE=2 SV=1
TFYDYGYDGGY-AG-PE-G-D--YYV-SS--LSLGPSTANCAPECTCPFNYPSAMYCDNRKLKVIPMVPAGI
QYLYLQSNMIEAIEEDAFKNVTE-LKWLILDHNQLTNGKIKKNAFSSLKHLVKLYISFNNLTELVGPLPKTM
DDLRVTNNKISKITPNILEGLENLTHIHLQYNALKEDSISGAFKGLKQLEYLDLSFNELTKLPKGLPPSITT
LYFDNNKIANIPDEFFQGFKALQYLRLSNNKLKDGGVPGNAFNISSLVELDLSFNELGSIPAVNEGLENLYL
QVNKIQKFNLNSFCKIIGPLEYSKIRHLRLDGNN-ISRVDLPQDMYSCLRVASEIDLG-
>tr|Q7SYS8|Q7SYS8_XENLA/19-353  MGC64527 protein OS=Xenopus laevis GN=lum PE=2 SV=1
TFYDYGYDGGY-AA-PE-G-D--YYA-SS--LSLGPSTANCAPECTCPFNYPSAMYCDSRKLKTIPMIPAGI
QYLYLQSNMIEAIEENAFKNVTE-LKWLILDHNQLTNGKIKKNAFSSLKHLVKLYISFNNLTELVGPLPKTM
EDLRVTNNKISKITPNILEGLENLTHIYLQHNALKEDSISGAFKGLKQLSYLDFSFNEMTKLPKGLPPSITT
LYFDNNKITNIPDEYFQGFKALQYLRLSNNKLKDAGVPGNAFNISSLVELDLSFNELGSIPAVNEGLENLYM
QVNKIQKFTLNSFCKVIGPLEYSKIRHLRLDGNN-ISRIDLPQDMYSCLRVASEIDLG-
>XP_018415745.1/20-347  PREDICTED: lumican [Nanorana parkeri]
Q-Y-----GNY-DY-GSPD-D--YY--SS--LAMGPSTANCAPECNCPANYPSAMYCDNLKLKKIPMVPSGI
QYLYLQNNMIEGIDNDAFQNVTD-LKWLILDHNHLTNANIKKNAFSKLKELQKLYISFNNLTELVGPLPKTM
DDLRVTNNKLTKITPNILEGLENLTVVHLQHNKLKEDSISGAFKGLKSLLYLDLSYNELTKVPMGLPPSISM
LYFDNNKISNIPDEYFQGFKALQYLRLSNNELKDAGVPGNAFNISTLLELDLSFNSLSTVPAVNEGLENLYL
QVNKIQKITVASFCKVIGPLDYSKIKHLRLDGNN-ITRSEIPNEFHNCLRLASEIDV--
>tr|H2ZW54|H2ZW54_LATCH/19-345  Uncharacterized protein OS=Latimeria chalumnae GN=LUM PE=4 SV=1
Q-YEYF-------Y-QE-PD---YS-WPA--SQLGPSSPHCPEECDCPINFPSAMYCDNRKLKYIPIVPAAI
KYLYLQNNLLEGIPDGVFDNATE-LSWLILDNNQIVNSKVGKNALSKLKSMTRLFINYNNLTEPIGPLPKTM
NELKLAYNQIKKITPNVLEGLENLTIIHLHSNELQDDSIAGAFKGLKSLTYLDLSHNKLAKLPSGLPSGITT
LYFDHNNIKNIPDEYFQRFSNLQYLRISYNKLTDGGIPGNAFNISTIIELDLSFNKLNTIPSVNEYLQNLYL
QVNEINSFTLSSFCKVVSLQNFSRIRHLRLDGNN-ITQSSLPHDVNNCLRQATEVTI--
>tr|Q6IQQ7|Q6IQQ7_DANRE/19-344  Lumican OS=Danio rerio GN=lum PE=2 SV=1
Q-YD------------Y-Y-DE-YY-IPS-APLEGVSSPSCAQECECPINFPTAMYCNERNLKFIPIVPTGI
KYLYLQNNFIEEIKAGVFDNATD-LRWLVLDNNNITSDKIQAGTIDKLGSLEKLLFSHNKLTKPPGSLSKSL
DELKLIGNKLTSFPANTLAGMENLTTVHLSKNKLTTESLTGAFKGLKSLILLDVSENKLKKLPSGVPASLLM
LYADNNDIDSIPNGYLAKLPLLQYLRISHNKLVDSGVPAGVFNVSSLLELDLSFNKLKTIPEINESLEHLYL
QVNEINKFELTNICRFSSPVNYSRLRTLRLDGNN-ITHSSMPDDTANCLRQASEIIFE-
>tr|G9MBE6|G9MBE6_CARAU/19-344  Lumican OS=Carassius auratus GN=LUM PE=2 SV=1
Q-YD------------Y-Y-DE-YY-VPY-APMEAVSSPNCAQECDCPLNFPTAMYCNDRNLKFIPIVPSGI
KYLYVRNNLIEEIKTGVFDNATD-LRWLVLDNNNITSSKIQAGTFDKLIKLEKLLFSNNKLTKPPSPLSKSL
DELKLNGNQLSSFPANTLSGMENLTTVHLSENKLTTESITGAFKGLKSLVLLDVSENKLKKLPSGVPPSLLM
LYADKNDIDSIPSGYLAKLPVLQYLRVSHNKLVDSGIPAGVFNVSSLLELDLSFNKLKSIPEINESLEHLYL
QVNEINKFDLTNICKFSSPVNYSRLRTLRLDGNN-VTHRSMPDDTANCLRQASEIIFD-
>tr|W5L4H1|W5L4H1_ASTMX/19-341  Uncharacterized protein OS=Astyanax mexicanus PE=4 SV=1
Q-YY------------D-Y-D--FG--LP-P-EPVQSTPSCVQECECPFNFPTAMYCNGRNLKFIPIVPTGI
KYLYLQDNLIEEIKPGVFDNVTD-LRWLVLCNNNITSDKIHSGTIDKLGKLEKLMFSNNKLTKPPGPLSKSL
DELKLIGNQLTSFPSGTLSGMENLTSVYLSKNQLTSESLAGAFKGLKSLMLLDVSENKLKKLPAGVPPSLLM
LYADNNEIESISGGYVAKLPELQYLRVSHNKLVDSGIPAGVFNVSSLLELDLSFNKLQTIPEVNEALEHLYL
QVNQISKFDLGSICKFSSPVNYSKLKTLRLDGNN-LTHSSMPDDASNCLRQASEIIFD-
>tr|W5UJP3|W5UJP3_ICTPU/19-341  Lumican OS=Ictalurus punctatus GN=LUM PE=2 SV=1
Q-YY------------D-Y-D--YE--PA-A-QSMPSAPNCAQECNCPINFPTAMYCDGINLKYIPIVPTGI
KYLYLQNNLIEEIKAGVFDNVTD-LRWLVLDNNNITSDKIQSGTIDKLGKLEKLLFSYNKLNKPPVLKSKSL
DEVKFIGNRLTTLPSGLLSGMENLTTIHLAKNKLTSEGLVGAFKGLKSLMLLDLSENKLKKLPAGIPASLLM
LYADNNDIESIPSGYLAKLPELQYLRLSHNKLVDSGIPAGVFNVTSLLELDLSFNKLQTIPEINEALEHLYL
QVNEISKFDLNNICKVISPVNYSRLKSLRLDGNE-LTHSNLPDDASTCLRQASEIVFD-
>tr|G3Q8G8|G3Q8G8_GASAC/20-342  Uncharacterized protein OS=Gasterosteus aculeatus PE=4 SV=1
Q--D------------D-Y-D--YR--PP--SMLGPSGPNCDPECDCPIHFPTAMYCDSRKLKFVPTVPTGI
KYLYLQNNQIEEIKAGAFDNVTGGLRWLVLDNNQITNAKIQKGTIDKLTVLEKLFFSHNNLTEPVIPPSKSL
DELKMMHNQISKFPAGLLSDKENLTSIHLQHNQLSTEAIGGAFKGLKSLVSLDVSHNKLKKLPAGVPSSLEI
LYADYNDIDGIGAGYLNKLTTLRYLRIAHNKLVDSGIPAGVFNVTSLVELDLSFNKLQSIPEINEQLQQLYL
QANEINKFELTSFCKLVTTVNFSHLKHLRLDANQ-ITYSSMPPEYSNCLRHASEIIFE-
>tr|I3JZW6|I3JZW6_ORENI/19-342  Uncharacterized protein OS=Oreochromis niloticus GN=lum PE=4 SV=1
Q-YY------------D-Y-D--YQ--PN--PVMGPSAPNCNQECDCPFHFPSAMYCDSRKLKFVPIVPTGI
KYLYLQNNLIEEIKAGVFDNVTDTLRWLIIDNNQITNAKIAKGTIDKLTGLEKLFISFNNLTEPVIPPSKSL
EELRIMNNKLSKFPSGLLTDKENLTAIHLQHNDLTSEAISGAFKGLKKLLSLDVSHNKLKKLPAGVPNSLVM
LYADYNVIESIGAGYLNKLPALQYLRVSHNKLVDSGIPAGVFNVTSLLELDLSFNKLHSIPEVNEQLEQLYL
QANEINKFDLSSFCKFMGPLNYSRLKHLRLDGNN-VTHSSMPPDTANCLRQASDIMFE-
>tr|M4AVZ6|M4AVZ6_XIPMA/19-342  Uncharacterized protein OS=Xiphophorus maculatus PE=4 SV=1
Q-YY------------D-Y-D--YQ--PF--SMLGPSGPNCNKECDCPINFPSAMYCDSRKLKFVPVVPTGI
KYLYLQNNLIEEIKAGVFDNVTDTLRWLVLDNNQITNAKIEKGTIDKLTALEKLFFSFNEITEAVIPPSKSL
EELKMTNNKLSKFPSGLLNDKENLTSVSLQHNELTSEGIADAFKGPKKLLSLDLSHNKLKKLPAGVPSSMEI
LYADYNEIDKIGAGYLKKLPTLRYLRVSHNKLQDAGIPAGVFNVTSLLELDLSFNKLQSIPEINEQLEQLYL
QANEISKFDLASFCKFTGPLNYSRLKHLRLDANN-VTHTDMPPESANCLRQASDIMFE-
>tr|A0A087XRB9|A0A087XRB9_POEFO/19-342  Uncharacterized protein OS=Poecilia formosa PE=4 SV=2
Q-DY------------D-Y-D--YQ--PF--SMLGPSGPNCNKECDCPISFPSAMYCDSRKLKFVPIVPTGI
KYLYLQNNLIEEIKAGVFDNVTDTLRWLVLDNNQITNAKIEKGTIDKLTALEKLFFSFNQITEAVIPPSKSL
EELKMTNNKLSKFPSGLLNDKENLTSVSLQHNELTSEGIADAFKGPKKLLSLDLSHNKLKKLPAGVPSSLEI
LYADFNEIDKIGAGYLKKLPTLRYLRVSHNKLLDSGIPAGVFNVTSLLELDLSFNKLQSIPEINEQLEQLYL
QANEINKFDLASFCKFTGPLNYSRLRHLRLDANN-VTHTDMPPESANCLRQASDIMFE-
>tr|A0A0S7FQS0|A0A0S7FQS0_9TELE/19-342  LUM OS=Poeciliopsis prolifica GN=LUM PE=4 SV=1
Q-YD------------E-Y-D--YQ--PF--SMLGPSGPNCNKECDCPINFPSAMYCDSRKLKFVPIVPTGI
KYLYLQNNLIEEIKAGVFDNVTDTLRWLVLDNNKITNAKIEKGTIDKLTALEKLLFSFNEITEAVIPPSKSL
EELKMTNNKLSKFPSGLLNDKENLTSVNLQHNELTSEGISDAFKGPKKLLSLDLSHNKLKKLPAGIPSSLEI
LYADYNEIDKIGAGYLKKLPTLRYLRVSHNKLQDSGIPAGVFNVTSLLELDLSFNKLQSIPEINEQLEQLYL
QANEINKFDLASFCKFTGPLNYSRLRHLRLDANN-VTHTDMPPESANCLRQASDIMFE-
>tr|A0A1A7ZSD6|A0A1A7ZSD6_NOTFU/19-343  Lumican OS=Nothobranchius furzeri GN=LUM PE=4 SV=1
Q-YY------------D-YGD--YQ--PV--SMLGPSGPNCDKECDCPINFPSAMYCDSRKLKFVPVVPTGI
KYLYLQDNMIEEIKSGVFDNVTDTLRWLVLDNNKLTNAKIEKGTIDKLTALEKFFFSFNEITEPIIPPSKSL
EELKMMNNKLSKFPSGLLTDKENLTSVSLQHNELTSEAIGDAFKGPKKLLSLDVSHNKLKKLPTGIPASVEI
LYADYNEIDKVGAGFLKKLPSLQYLRLSHNKLQDSSIPSGVFNVTSLVELDLSFNKLQSIPEVNEQLEQLYL
QANEINKFDLSSFCKFTGPLNYSRLKHLRLDANN-VTYHSMPPESANCLRQASDIMFE-
>tr|A0A1A8I7B9|A0A1A8I7B9_NOTKU/19-343  Lumican OS=Nothobranchius kuhntae GN=LUM PE=4 SV=1
Q-YY------------D-YGD--YQ--PV--SMLGPSGPNCDKECDCPINFPSAMYCDSRKLKFVPVVPTGI
KYLYLQDNMIEEIKSGVFDNVTDTLRWLVLDNNKLTNAKIEKGTIDKLTALEKFFFSFNEITEPIIPPSKSL
EELKMMNNKLSKFPSGLLTDKENLTSVSLQHNELTSEAIGDAFKGPKKLLSLDVSHNKLKKLPTGIPASVEI
LYADYNEIDKVGAGFLKKLPSLQYLRLSHNKLQDSSIPSGVFNVTSLVELDLSFNKLQSIPEVNEQLEQLYL
QANEINKFDLSSFCKFTGPLNYSRLKHLRLDANN-VTYHSMPPESANCLRQASDIMFE-
>tr|A0A1A8C093|A0A1A8C093_9TELE/19-343  Lumican OS=Nothobranchius kadleci GN=LUM PE=4 SV=1
Q-YY------------D-YGD--YQ--PV--SMLGPSGPNCDKECDCPINFPSAMYCDSRKLKFVPVVPTGI
KYLYLQDNMIEEIKSGVFDNVTDTLRWLVLDNNKLTNAKIEKGTIDKLTALEKFFFSFNEITEPIIPPSKSL
EELKMMNNKLSKFPSGLLTDKENLTSVSLQHNELTSEAIGDAFKGPKKLLSLDVSHNKLKKLPTGIPASVEI
LYADYNEIDKVGAGFLKKLPSLQYLRLSHNKLQDSSIPSGVFNVTSLVELDLSFNKLQSIPEVNEQLEQLYL
QANEINKFDLSSFCKFTGPLNYSRLKHLRLDANN-VTYHSMPPESANCLRQASDIMFE-
>tr|A0A1A8N9Y6|A0A1A8N9Y6_9TELE/19-343  Lumican OS=Nothobranchius rachovii GN=LUM PE=4 SV=1
Q-YY------------D-YGD--YQ--PV--SMLGPSGPNCDKECDCPITFPSAMYCDSRKLKFVPVVPTGI
KYLYLQNNMIEEIKSGVFDNVTDTLRWLVLDNNKLTNAKIEKGTIDKLTALEKFFFSFNEITEPIIPPSKSL
EELKMMNNKLSKFPSGLLTDKENLTSVSLQHNELTSEAIGDAFKGPKKLLSLDVSHNKLKKLPTGIPTSVEI
LYADYNEIDKVGAGFLKKLPSLQYLRLSHNKLQDSSIPSGVFNVTSLVELDLSFNKLQSIPEVNEQLEQLYL
QANEINKFDLSSFCKFTGPLNYSRLKHLRLDANN-VTYHSMPPESANCLRQASDIMFE-
>tr|B5X293|B5X293_SALSA/19-342  Lumican OS=Salmo salar GN=LUM PE=2 SV=1
Q-YD------------D-Y-D--YQ--PA-S-QYGPSSANCAQECECPINFPTAMYCDSRNLKFVPIVPSGI
KYLYLQNNLIEEIKAGVFDNVTAELRWLVLDHNQITNEKVAKGTIDKLTGLHKILFSFNKLTEAVIPPSKSL
DELKMMNNQLSKFPAGSLAGMQNLTSVHLQNNELTSKALNGVFKGLNKLVAIDLTNNKLKKLPSGMPSSLET
FYGDHNDISSIAAGDLKELPKLAYLRLAYNQMTDAGIPAGVFNVTSLIELDLSYNKLQSIPEINEQLEHLYL
QVNEINKFNLENICKFSGPLNYSRLKHLRLDGNN-LTHADLPHDSSNCLRQASDIIFD-
>tr|A0A060YY24|A0A060YY24_ONCMY/19-342  Uncharacterized protein OS=Oncorhynchus mykiss GN=GSONMT00018287001 PE=4 SV=1
Q-YD------------D-Y-D--YQ--PA-S-QYGPSSGNCAQECECPINFPTAMYCDSRNLKFVPIVPSGI
KYLYLQNNLIEEIKAGVFDNVTAELRWLVLDHNQITNEKVAKGTIDKLTGLHKILFSFNKLTEAVIPPSKSL
DELKMMNNQLSKFPAGSLAGMQNLTSVHLQNNELTSKALNGVFKGLNKLVAIDLTHNKLKKLPSGMPSSLET
FYGDHNDISSIAAGDLKELPKLAYLRLAYNQMTDAGIPAGVFNVTSLIELDLSYNKLQSIPEINEQLEHLYL
QANEINKFNLENICKFSGPLNYSRLKHLRLDGNN-ITHANLPHDSSNCLRQASDIIFD-
>tr|W5NHY1|W5NHY1_LEPOC/19-344  Uncharacterized protein OS=Lepisosteus oculatus PE=4 SV=1
Q-YY------------D-YG-A-YYDHPS--PVLGPSGPNCPQECNCPVSFPSAMYCDNRKLKYIPIVPSGI
KYLYLQNNQIDSIKSGIFDNATE-LSWLILDNNQIVNSNIGKNTFSKLKSLQKLYISYNNLTEPVGPLPKTM
NELKIVGNKLSKFPSSLLDGLENLTAIHLQENQLKDDAIAGAFKGVKSLAYLDLSHNKIKRLPMDLPSSLEM
FYIDHNNVTSIPSGYFQKFPKLQYLRISHNQLVDSGIPQNVFNISSLIELDLSFNKLQSVPAINENLENLYV
QVNNINKIDLSSFCKITGPLNYSRLRHLRLDGNN-LTRNNLPVDMANCLRQASEVILD-
>XP_007893500.1/19-340  PREDICTED: lumican [Callorhinchus milii]
QY-DY---DS------Y-Y-N--Y-D-PA--SQMAPSSPICSVECDCPMNFPTAMYCDNRKLKTIPIIPSPI
KYLYLQNNLLTGIPNGAFDNATE-LLWLILDNNQIASSNIGKKAFSKLKRLQKLYINFNNLTELVS-IPKSL
EDLKVYSNQISKIG-KVLADHDNLTTIQLNDNQLSD--VGEAFSGLKSLMYLDLSINKLTKLPAGLPSSLEM
FYIDHNNLNSIPKGYFDKNSKLQYLRISHNQLKDEDIPERIFNITTLLELDLSFNKLKAIPVVNENLENLYL
QANEIEKFSLSSFCRVTGPEEFSKVKHLRLDGNK-ITQADMPFNSAQCLRQAYEIMLD-
>XP_020376149.1/19-343  lumican [Rhincodon typus]
QY-DY---EE------Y-F-G--YYN-PA--GFAAPTYPVCSVECDCPLNFPTAMYCDHRNLKTIPMVPAEI
KYLYLHNNQLTGIPNSAFENATG-LQWLVLDDNQLTTNNIGKNAFSKLKGLKRLYINKNNLTDGVRSLPKSL
EELRLSSNRISKLG-NTLKGLENLTILQLNDNKLSD--IGGSLSGLKSLTYLDISTNQLTKLPDDPPEAIEM
FYVTDNKIKSIPKDYFNKIKALQYLRMSHNEITDDGIPDKIFNITSLIELDLAYNDLKTIPLVNENLENLYL
QANKIEKFTMDSFCRVTGPTAYSSIRHLRLDGNN-ISRASMPYDMIRCLRLASDIMFDF
