# Supplementary material for: The origins and developments of sulfation-prone tyrosine-rich and acidic N- and C-terminal extensions of class ll and lll small leucine-rich repeat proteins shed light on connective tissue evolution in vertebrates
Source: BMC Evol Biol. 2020 Jun 23;20:73. doi: 10.1186/s12862-020-01634-3 (PMC7310474; doi:10.1186/s12862-020-01634-3)
Supplement: Supplementary file 4 — Additional file 4. Osteoadherin. FASTA format file (.fasta) containing the complete multiple sequence alignment of the osteoadherin dataset with signal peptides removed. May be accessed using common multiple sequence alignment workbenches such as Jalview. [file 12862_2020_1634_MOESM4_ESM.txt]

>sp|Q99983|OMD_HUMAN/21-421  Osteomodulin OS=Homo sapiens GN=OMD PE=1 SV=1
Q-Y-ET--YQWDEDYDQE-PDDD---YQTGFPFRQNVDYGVPFHQYTLGCVSECFCPTNFPSSMYCDNRKLK
TIPNIPMHIQQLYLQFNEIEAVTANSFINATHLKEINLSHNKIKSQKIDYGVFAKLPNLLQLHLEHNNLEEF
PFPLPKSLERLLLGYNEISKLQTNAMDGLVNLTMLDLCYNYLHDSLLKDKIFAKMEKLMQLNLCSNRLESMP
PGLPSSLMYLSLENNSISSIPEKYFDKLPKLHTLRMSHNKLQDIPYNIF-NLPNIVELSVGHNKLKQAFYIP
RNLEHLYLQNNEIEKMNLTVMCPSIDPLHYHHLTYIRVDQNKLKEPISSYIFFCFPHIHTIYYGEQRSTNGQ
TIQ-L--KTQVFR-RFPDD----DD--ESEDHDDPDNAHESPE-Q--EG---------AEGHFDLHYYENQE
-----
>tr|H2QXG5|H2QXG5_PANTR/21-421  Osteomodulin OS=Pan troglodytes GN=OMD PE=2 SV=1
Q-Y-ET--YQWDEDYDQE-PDDD---YQTGFPFRQNVDYGVPFHQYTLGCVSECFCPTNFPSSMYCDNRKLK
AIPNIPMHIQQLYLQFNEIEAVTANSFINATHLKEINLSHNKIKSQKIDYGVFAKLPNLLQLHLEHNNLEEF
PFPLPKSLERLLLGYNEISKLQANAMDGLVNLTMLDLCYNYLHDSLLKDKIFAKMEKLMQLNLCNNRLESMP
PGLPSSLMYLSLENNSISSIPEKYFDKLPKLRTLRMSHNKLQDIPYNIF-NLPNIVELSVGHNKLKQAFYIP
RNLEHLYLQNNEIEKMNLTVMCPSIDPLHYHHLTYIRVDQNKLKEPISSYIFFCFPHIHTIYYGEQRSTNGQ
TIQ-L--KTQVFR-RFPDD----DD--ESEDHDDPDNAHESPE-Q--EG---------AEGHFDLHYYENQE
-----
>tr|H2PSP3|H2PSP3_PONAB/21-421  Uncharacterized protein OS=Pongo abelii GN=OMD PE=4 SV=1
Q-Y-ET--YQWDEDYDQE-PDDD---YQTGFLFRQNVDYGVPFHQYTLGCVSECFCPTNFPSSMYCDNRKLK
TIPNIPMHIRQLYLQFNEIEAVTANSFINATHLKEINLSHNKIKSQKIDYGVFAKLPNLLQLHLEHNSLEEF
PFPLPKSLERLLLGYNEISKLQTNAMDGLVNLTMLDLCYNYLHDSLLKDKIFAKMEKLMQLNLCNNRLESMP
PGLPSSLMYLSLENNSISSIPEKYFDKLPKLHTLRMSHNKLQDIPYNIF-NLPNIVELSVGHNKLKQAFYIP
RNLEHLYLQNNEIEKMNLTVMCPSIDPLHYHHLTYIRVDQNKLKEPISSYIFFCFPHIHTIYYGEQRSTNGQ
TIQ-L--KTQVFR-RFQDD----DD--ESEDHDDPDNAHESPE-Q--EG---------AEGHFDLHYYENQE
-----
>tr|G1S346|G1S346_NOMLE/21-423  Uncharacterized protein OS=Nomascus leucogenys GN=OMD PE=4 SV=1
Q-Y-ET--YQWDEDYDQE-PDDD---YQTGFPFRENVDYRVPFHQYTLGCVSECFCPTNFPSSMYCDNRKLK
TIPNIPMHIQQLYLQFNEIEAVTANSFINATDLKEINLSHNKIKSQKIDYGVFAKLPNLLQLHLEHNNLEEF
PFPLPKSLERLLLGYNEISKLQTNAMDGLVNLTMLDLCYNYLHDFLLKDKIFAKMEKLMQLNLCNNRLESMP
PGLPSSLMYLSLENNSISSIPEKYFDKLPKLHTLRMSHNKLQDIPYNIF-NLPNIVELSVGHNKLKQTFYIP
RNLEHLYLQNNEIEKMNLSVMCPSIDPLHYHHLTYIRVDQNKLKEPISSYIFFCFPHIHTIYYGEQRSTNGQ
TIQ-L--KTQVFR-RFQDD----DDDDESEDHNDPDNAHESPE-Q--EG---------AEGHFDPHYYENQE
-----
>tr|G7PSP8|G7PSP8_MACFA/21-421  Osteoadherin OS=Macaca fascicularis GN=EGM_07167 PE=4 SV=1
Q-Y-ET--YQWDEDYDQE-PDDD---YQTGFPFRQNVDYGVPFHQYTLGCVSECFCPTNFPSSMYCDNRKLK
AIPNIPRHIQQLYLQFNEIEAVTANSFINATYLKEINLSYNKIKSQKIDYGVFAKLPNLLQLHLEHNNLEEF
PFPLPKSLERLLLGYNEISKLQTNAMDGLVNLTMLDLCYNHLHDSLLKDKIFAKMEKLMQLNLCNNRLESMP
PGLPSSLMYLSLENNSISFIPEKYFDKLPKLHALRLSHNKLQDIPYNIF-NLPNLVELSVGHNKLKQAFYIP
RNLEHLYLQNNDIEKMNLTVMCPSIDPLHHHHLTYIRVDQNKLKEPINSYIFFCFPHIHTIYYGEQRSTNGQ
TIQ-L--KTQVFR-RFQDD----DD--ESEDHDDPDNAHESPE-Q--EG---------AEGHFDPHYYGNQE
-----
>tr|F6TDZ4|F6TDZ4_MACMU/21-421  Osteoadherin OS=Macaca mulatta GN=EGK_07904 PE=4 SV=1
Q-Y-ET--YQWDEDYDQE-PDDD---YQTGFPFRQNVDYGVPFHQYTLGCVSECFCPTNFPSSMYCDNRKLK
AIPNIPRHIQQLYLQFNEIEAVTANSFINATYLKEINLSYNKIKSQKIDYGVFAKLPNLLQLHLEHNNLEEF
PFPLPKSLERLLLGYNEISKLQTNAMDGLVNLTMLDLCYNHLHDSLLKDKIFAKMEKLMQLNLCNNRLESMP
PGLPSSLMYLSLENNSISSIPEKYFDKLPKLHALRLSHNKLQDIPYNIF-NLPNLVELSVGHNKLKQAFYIP
RNLEHLYLQNNDIEKMNLTVMCPSIDPLHHHHLTYIRVDQNKLKEPISSYIFFCFPHIHTIYYGEQRSTNGQ
TIQ-L--KTQVFR-RFQDD----DD--ESEDHDDPDNAHESPE-Q--EG---------AEGHFDPHYYANQE
-----
>tr|F7INN9|F7INN9_CALJA/21-421  Uncharacterized protein OS=Callithrix jacchus GN=OMD PE=4 SV=1
Q-Y-ET--YQWDEDYDQE-PDDD---YQTGFPFHQNVEYGVPFHGYTLGCVTECFCPTNFPSSMYCENRKLK
TIPNIPMHIQQLYLQFNEIEAVTANSFINATHLKEINLSYNKIKSQKIDYGVFAKLPNLLQLHLEHNNLEEF
PFPLPKSLERLLLGYNEISKLQANAMDGLVNLTMLDLCYNHLHDSLLKDKIFAKMEKLMQLNLCNNRLESMP
PGLPSSLMYLSLENNSISSIPEKYFDKLPKLHALRMSHNKLQDIPYNIF-NLPNLVELSVGHNKLKQAFYIP
RNLEHLYLQNNEIEKMNLTVMCPSIDPLHHHHLTYIRVDQNKLKEPISSYIFFCFPHIHTIYYGEQRSTNGQ
TIQ-L--KTQVFR-RFQDD----DD---SEDHDDPDHAHEGPE-Q--EG---------AEGHFYPHYYEIQE
W----
>tr|H0XCE4|H0XCE4_OTOGA/21-428  Uncharacterized protein OS=Otolemur garnettii GN=OMD PE=4 SV=1
Q-Y-EF--YQWDEDYDQD-SDDD---YQTEFQFRQSVEYGVPFHQYTLGCASECFCPTNFPTSMYCDNRKLK
TIPNIPMHIQQLYLQFNEIEAVTTNSFINATYLKEINLSHNKIKSQKIDYGVFAKFSNLLQLHLEHNDLEEF
PFPLPKSLERLLLGYNKISTLQTNAMDGLVNLTMLDLCYNHLHDSVLKDKIFAKTEKLMQLNLCNNRLESMP
PGLPSSLMYLSLENNSISSIPEKYFDKLPKLHALRMSYNKLQDIPYNSF-NLSNLIELNVGHNKLKQEFYIP
RNLEHLYLENNEIEKINVTMMCPSIDPLHLHHLTYLRVDQNKLKEPISSYIFFCFPHLRSIYYGEQRSTHGQ
TIQ-L--KTQVFR-RFQDD----DDDDDNDDHDDPEGAHEGQE-Q--EG---------AEGPFDPHYYEIQE
WQETI
>tr|H0UUT3|H0UUT3_CAVPO/21-422  Uncharacterized protein OS=Cavia porcellus GN=OMD PE=4 SV=1
Q-Y-EI--YQWDEEYDPV-SNED---YEPQFQFNPNVEYGIPYQ-HMLGCARECFCPINFPSSMYCDNRRLK
TIPNIPTHIQQLYLQFNDIEAVTASAFTNATNLREINLSHNKIKSQKIDYGVFAKFSNLLQLHLEHNDLEEF
PFPLPKSLERLLLGYNEISTLQTNAMDELVNLTMLDLCYNHLQDSMLTEKHFAKTEKLMQLNLCSNRLESMP
PGLPSSLMYLSLENNSISSIPEKYFSRLSKLHTLRMSHNKLQDIPYNIF-NLSNLVELNVGHNKLKQAFYIP
RNLEHLYLENNEIENVNVTVMCPFVDPLQQHHLTYLRVDQNKLKEPISSYIFFCFPRIHSIYYGEQRSIDGQ
TIQ-L--KTQVFG-RFQGE----EEEE--EDHDDHDNPHVSQE---------------SEEHLAPHYYEIQE
WQGII
>tr|G5C2Q7|G5C2Q7_HETGA/21-426  Osteomodulin OS=Heterocephalus glaber GN=GW7_11124 PE=4 SV=1
Q-H-QI--YQWDEDYDPE-PGED---YEPEFQFHPNVEYGIPYH-HILSCASECFCPTNFPSSMYCDNRKLK
TIPNIPMHIQQLYLQFNEIEAVTASSFTNATNLKEINLSHNKIKSKKIDYGVFAKFSNLLQLHLEHNNLEEF
PFPLPKSLERLFLSYNEISILQTNAMDGLVNLTMLDLCYNHLHDSMLKEKHLAKMEKLMQLNLCNNRLESMP
PGLPSLLMYLSLENNSISSIPENYFDKLPKLHALRMSHNKLQDIPYNIF-NLSSLIELNVGHNKLKQAFHIP
RNLEHLYLENNEIENVNVTMMCPFVDPLQQHHLTYLRVDQNKLREPISSYIFFCFPHIHSIYYGEQRSTNGQ
TIQ-L--KTQVFG-RFQDD----DEEEE-EDHDNHDNTYVSQE-Q--EG---------PEENFDPHYYEIQE
WQETI
>sp|O77742|OMD_BOVIN/21-422  Osteomodulin OS=Bos taurus GN=OMD PE=1 SV=1
Q-Y-ES--YQWDEDYDQE-PDDV---YQTEFQFQQNINYEAPFHQHTLGCASECFCPPNFPSSMYCDNRKLK
TIPNIPAHIQQVYLQFNEIEAVTADSFINATHLKEINLSHNKIKSQKIDHGVFATLPNLLQLHLQHNNLEDF
PFPLPKSLERIFLGYNEISRLQTNAVNGLVNLTMLDLCFNKIDDSVLQEKVLAKMEKLMQLNLCNNRLESMP
PGLPSSLMYLSLENNSISSIPENYFNKLPKLHALRISHNKLQDIPYNIF-NLSNLIELNVGHNKLKQAFYIP
RNLEHLYLENNEIENVNVTVMCPSVDPLHYHHLTHIRIDQNKLKAPISSYIFLCFPHIHTIYYGEQQSTNGQ
TIQ-L--KTQVFR-RFQDD----GD---SEDHDDH---HEGPE-E--EG---------TEENIDAHYYGSQE
WQETI
>tr|W5PEJ5|W5PEJ5_SHEEP/21-420  Uncharacterized protein OS=Ovis aries GN=OMD PE=4 SV=1
Q-Y-ES--YQWDEDYDQE-PDDV---YQTEFQL--NINYEAPFHQHTLGCASECFCPPNFPSSMYCDNRKLK
TIPNIPAHIQQVYLQFNEIEAVTADSFINATHLKEINLSHNKIKSQKIDHGVFAKLSNLLQLHLQHNNLEDF
PFPLPKSLERIFLGYNEISRLQTNAVSGLVNLTMLDLCFNKIDDSMLQEKALAKMEKLMQLNLCNNRLESMP
PGLPSSLMYLSLENNSISSIPENYFNELPKLHALRISHNKLQDIPYNIF-NLSSLIELNVGHNKLKQAFYIP
RNLQHLYLENNEIENVNVTVMCPSVDPLHYHHLTYIRVDQNKLKAPISSYIFSCFPHIHTIYYGEQQSTNGQ
TIQ-L--KTQVFR-RFQDD----GD---SEDHDDH---HEGPE-G--EG---------TEENIDAHYYGSQE
WQETK
>tr|F1SUE2|F1SUE2_PIG/21-422  Uncharacterized protein OS=Sus scrofa GN=OMD PE=1 SV=1
Q-Y-ES--YQWDEDYDQE-PDDV---YQPEFQFRQNVDYRVPFPQHTLGCPSECFCPPNFPSSMYCDNRKLK
TIPNIPPYIQQVYLQFNEIEAVTADSFINATHLKEINLSHNKIKSQKMDHGVFAKLSNLLQLHLHHNNLEEF
PFPLPKSLERILLGYNEISRLQTNAMDGLVNLTMLDLCYNQIDDSMLQEKILGKMEKLMQLNLCNNRLESMP
PGLPSSLMYLSLENNSISSIPENYFNELPKLHALRMSHNKLQDIPCNIF-NLSNLVELNVGHNKLKQAFYIP
RNLEHLYLENNEIENINVTVMCPSVNPLHYHHLTYIRLDQNKLKEPISSYILLCFPHIHTIYYGEQRSTNGQ
TIQ-L--KTQVFR-RFQDD----AD---SEDHDDH---QEGPE-E--EG---------SEEHVDPHYYGGQE
WQETI
>tr|F6ZRQ3|F6ZRQ3_HORSE/21-422  Uncharacterized protein OS=Equus caballus GN=OMD PE=4 SV=1
Q-Y-ES--YQWDEDYDQE-PDEV---YQPEFQFRQNVDYRVPFHRHTLGCASECFCPPNFPSSMYCDNRKLK
SIPNIPAHIQQVYLQFNEIEAVTADSLINATQLKEINLSHNKIKSQKIDHGVFAKLSNLLQLHLQHNNLDEF
PFPLPRSLERLLLGYNEISRLQTNAMDGLVNLTMLDLCHNHVDDSMLQERILAKMEKLMQLNLCNNRLESMP
LGLPSSLMYLSLENNSISSIPENYFKGLPKLHALRMSHNKLQDISYNIF-NLSSLIELNVGHNKLKQAFYIP
RNLEHLYLENNEIENINLTVMCPSVDPLHYHHLTYIRVDQNKLKEPINSYIFLCFPHIHSIYYGEQRSTNGP
TIQ-L--KTQVFR-RFQDD----AD---SEDDDDS---HEGPE-Q--EG---------TEENTDPHYYGSQE
WQEMI
>tr|M3WGC9|M3WGC9_FELCA/21-415  Uncharacterized protein OS=Felis catus GN=OMD PE=4 SV=1
Q-Y-EN--YQWDEDYDQE-PDDV---YQPEFQFHQNEDYQVPFHQYMLGCATECFCPPNFPSSMYCDNRKLK
TIPRVPAHIQQVYLQFNEIEAVTADSFINATYLKEINLSHNKITSQKIDYGVFAKLSNLLQLHLQHNNLEEF
PFPLPKSLERLLLGYNEISRLQTNAMDGLVNLTMLDLCYNHLEDSMLQENILAKMKKLMQLNLCNNRLESMP
PGLPSSLMYLSLENNSISSIPENYFSELPKLNALRMSHNKLQDIPYNIF-NLSNLIELNVGHNKLKQAFYIP
RNLQHLYLENNEIENINVTVMCPSIDPLHYHHLTYIRMDQNKLKEPISSYISLCFPLLHTIYYGEQRSTDGQ
TIQ-L--KTQVFR-RFQGD----AD---SEERDDQ---QEGPE-Q--EE---------TEENIDPHYYGS--
-----
>tr|M3Y045|M3Y045_MUSPF/21-415  Uncharacterized protein OS=Mustela putorius furo GN=OMD PE=4 SV=1
Q-Y-EN--YQWDEDYDQD-PDDV---YQPEFQFHQNEDFQVPFHQYMLGCASECFCPPNFPSSMYCDNRKLK
TIPRVPAHIQQVYLQFNEIEAVTADSFINATHLKEINLSHNKITSQKIDHGVFAKLSNLLQLHLQHNKLEEF
PFPLPKSLERLLLGYNEISRLQTNAMDGLVNLTMLDLCYNHLEDSMLQENVLAKMEKLMQLNLCNNRLESMP
PGLPSSLMYLSLENNSISAIPENYFKKLPKLQALRVSHNKLQDIPHNIF-NLPNLIELNVGHNKLKQAFYIP
RNLQHLYLENNEIENINVTVMCPSVDPLYYHHLTYIRMDQNKLKEPISSYVSLCFPNLHTIYYGEQRSANGQ
TIQ-L--KTQVFR-RFPDD----PD---SEEQEDH---QEGPE-Q--EE---------TEENIDPHYYGS--
-----
>tr|U6CSX5|U6CSX5_NEOVI/21-415  Osteomodulin OS=Neovison vison GN=OMD PE=2 SV=1
Q-Y-EN--YQWDEDYDQD-PDDV---YQPEFQFHQNEDFQVPFHQYMLGCASECFCPPNFPSSMYCDNRKLK
TIPRVPAHIQQVYLQFNEIEAVTADSFINATHLKEINLSHNKITSQKIDHGVFAKLSNLLQLHLQHNKLDEF
PFPLPKSLERLLLGYNEISRLQTNAMDGLVNLTMLDLCYNHLEDSMLQENVLAKMEKLMQLNLCHNRLESMP
PGLPSSLMYLSLENNSISAIPENYFKKLPKLQALRVSHNKLQDIPHNIF-NLPNLIELNVGHNKLKQAFYIP
RNLQHLYLENNEIENINVTVMCPSVDPLYYHHLTYIRMDQNKLKEPISSYVSLCFPNLHTIYYGEQRSTNGQ
TIQ-L--KTQVFR-RFPDD----PD---SEEHEDH---QEGPE-Q--EE---------TEENIDPHYYGS--
-----
>tr|J9P319|J9P319_CANLF/21-414  Uncharacterized protein OS=Canis lupus familiaris GN=OMD PE=4 SV=1
Q-Y-ES--YQWDEDYDQE-PDDV---YQPEFPFHQNEDFQVPFHQHMLGCATECFCPPNFPSSMYCDNRKLK
TIPRVPAHIQQVYLQFNEIEAVTTDSFINATHLKEINLSHNKITSQKIDLGVFAKLPNLLQLHLQHNNLEDF
PFPLPKSLERLLLGYNEISRLQTNAMDGLVNLTMLDLCYNQLEDSMLQEKILAKMEKLMQLNLCNNRLKSMP
PGLPSSLMYLSLENNSISSIPENYFNELPKLQAVRMSHNKLQDIPYNIF-NLSNLIELNVGHNKLKQAFYIP
RNLQHLYLQNNEIESINVTVMCPSVDPLHYHHLTYIRLDQNKLKEPITSYISLCFPYIHTIYYGEQRSSNGQ
TIQ-L--KTQVFR--FQDD----AD---SEEHEDH---QEGPE-Q--EE---------TEENTDHHYYGS--
-----
>tr|G1M4G6|G1M4G6_AILME/21-422  Uncharacterized protein OS=Ailuropoda melanoleuca GN=OMD PE=4 SV=1
Q-Y-EN--YQWDEDYDQD-PDDV---YQPEFQFNQNEDFQVPFHQYMLGCATECFCPPDFPSSMYCDNRKLK
TIPRVPAHIQQVYLQFNEIEAVTADSFINATHLKEINLSHNKITSQKIDHGVFAKLSNLVQLHLQHNNLEEF
PFPLPKSLERLLLGYNEISRLQTNAMDGLINLTMLDLCYNHLEDSMLQEKILAKMEKLMQLNLCNNRLESMP
PGLPSSLMYLSLENNSISSIPENYFNEIPKLQALRMSHNKLQDIPYNIF-NLSNLIELNVGHNKLKQAFYIP
RNLQHLYLENNEIENINITVMCPSVDPLHYHHLTYIRMDQNKLKEPISSYVSLCFPHIHTIYYGEQRSTNGQ
TIQ-L--KTQVFR-RFQDD----AD---SEEQEDH---QEGPE-Q--EE---------TEENTGPHYYGSQE
WQEPM
>tr|G1Q1I7|G1Q1I7_MYOLU/21-422  Uncharacterized protein OS=Myotis lucifugus GN=OMD PE=4 SV=1
Q-Y-ES--YQWDEDYDQE-TDDV---YQPEFHFHQNVDYQVPFHPHALGCASECFCPPNFPLSMYCDHRKLQ
RIPNIPAHIQQVYLQFNEIEAVTADSFINATHLKEINLSHNKIKSQKIDHGVFAKLSNLLQLQLQHNNLEEF
PFPLPKSLERLLLGYNVISRLQTNAVNGLVNLTMLDLCYNHLDDSMLQENHLAKMEKLMQLNLCHNRLESMP
PGLPSSLMYLSLENNSISSIPEGYFSELPKLHALRMSHNKLQDIPYNIF-NLSNLIELNVGHNKLKQAFYIP
RNLEHLYLENNEIENINVTVMCPSVDPLYYHHLTYIRVDQNKLKEPISSYISLCFPHIHSIYYGEQRSTNGQ
TIQ-L--KTQVLG-RFQDD----PD---SEEHDDH---QEDSE-Q--EG---------TEENVDPHYYGSQE
WQETI
>tr|L5M9Q0|L5M9Q0_MYODS/21-422  Osteomodulin OS=Myotis davidii GN=MDA_GLEAN10002196 PE=4 SV=1
Q-Y-ES--YQWDEDYDQE-TDDV---YQPEFHFHQNVDYQVPFHLHALGCASECFCPPNFPLSMYCDHRKLQ
RIPNIPVHIQQVYLQFNEIEAVTADSFINATHLKEINLSHNKIKSQKIDHGVFAKLSNLLQLQLQHNNLEEF
PFPLPKSLERLLLGYNVISRLQTNAMNGLVNLTMLDLCYNHLDDSMLQENHLAKMEKLMQLNLCHNRLESMP
PGLPSSLMYLSLENNSISSIPEGYFNELPKLHALRMSHNKLQDIPYNIF-NLSNLIELNVGHNKLKQAFYIP
RNLEHLYLENNEIENINVTVMCPSVDPLYYHHLTYIRVDQNKLKEPISSYISLCFPHIHSIYYGEQRSTNGQ
TIQ-L--KTQVLG-RFQDD----PD---SEEHDDH---QEDSE-Q--EG---------TEENVDPHYYGSQE
WQETI
>sp|Q9Z1S7|OMD_RAT/21-423  Osteomodulin OS=Rattus norvegicus GN=Omd PE=2 SV=1
Q-Y-EA--YQWDEDYEQE-PSED---YEPEFQFHQNIEYGAPFYQNILGCAKECFCPTNFPTSMYCDNRKLK
TIPDIPMHIQQLNLQFNDIEAVTADSFINATHLKEINLSHNKIKSQKIDYGVFAKLSNLQQLHLDHNNLEEF
PFPLPKSLERLLLGYNEISTLPTHAMDGLVNVTMLDLCYNHLSDSTLKGKILSKLEKLMQLNLCNNRLESMP
PGLPLSLMYLSLENNSISSIPEDYFQKLPKLHALRISHNKLEDIPYDIF-NLSNLIELNVGHNKLKQAFYIP
RNLEHLYLQNNEIQSINVTMMCPSLDPLHHHHLTYLRVDQNKLKEPISSYIFFCFPRIHSIYYGEQRSTNGE
TIQ-L--KTQVFR-RYQD----EEE---EEEDDSQDHTLEG---Q--EE---------TEEHFNSHYYEMQA
WQNTI
>sp|O35103|OMD_MOUSE/21-423  Osteomodulin OS=Mus musculus GN=Omd PE=2 SV=1
Q-Y-EA--YRWDDDYDQE-PNED---YDPEFQFHQNIEYGVPFYNNILGCAKECFCPTNFPTSMYCDNRKLK
TIPIIPMHIQQLNLQFNDIEAVTANSFINATHLKEINLSHNKIKSQKIDYGVFAKLSNLQQLHLEHNNLEEF
PFPLPKSLERLLLGYNEISILPTNAMDGLVNVTMLDLCYNHLSDSMLKEKTLSKMEKLMQLNLCNNRLESMP
LGLPSSLMYLSLENNSISSIPDNYFDKLPKLHALRISHNKLEDIPYDIF-NLSNLIELNVGHNKLKQAFYIP
RNLEHLYLQNNEIESINVTMICPSPDPVHHHHLTYLRVDQNKLKEPISSYIFFCFPRIHSIYYGEQRSTNGE
TIQ-L--KTQVFR-SYQE----EEE---EDDHDSQDNTLEG---Q--EV---------SDEHYNSHYYEMQE
WQDTI
>tr|G1TB35|G1TB35_RABIT/21-422  Uncharacterized protein OS=Oryctolagus cuniculus GN=OMD PE=4 SV=1
Q-Y-ET--YQWDEDYDQD-PSEE---YQPEFPFHQNIEYGAPFRQYTLGCARECSCPSNFPASMYCVNRKLK
TIPNIPAHIQQLYLQFNEIEAVTANPFINATHLKEINLSHNKIKSQKIDYGVFAKFPNLLQLHL-HNNLEEF
PSPLPKSLERLFLGYNNISVLQTDAMDGLVNLTMLDLCYNHLHDSVLKEKILAKMEKLMQLNLCHNKLESMP
PGLPSSLMYLSLENNSISSIPENYFKKLPKLHALRISHNKLQDIPYNIF-NLSNLVELNVGHNKLKQSFYIP
RNLEHLYLENNEIENINVTVMCPSIDPLHNHHLTYLRVDQNKLKEPINSYIFFCFPYIHSIYYGEQRSTNGQ
TIH-L--KTQVFR-RFQDD----D----SDEHDESDG-AQDSH-E--HG---------AEEHFDPHYYDSQE
WQETV
>tr|G3HP27|G3HP27_CRIGR/21-419  Osteomodulin OS=Cricetulus griseus GN=I79_012531 PE=4 SV=1
Q-Y-EA--YQWDEEYDQEEPNED---YEPEFQFHQNIEYGVPFYQNMLGCAKECFCPTNFPTSMYCDSRKLK
TIPHIPTHIQQLYLQFNDIEAVTANSFINATHLKEINLSHNKIKSQKIDHGVFAKLSNLQQLHLEHNNLEEF
PFPLPKSLERLLLGYNEISTLQTNAMDGLANLTMLDLCYNHLSDSMLKEKNLSKMEKLMQLNLCNNQLESMP
PGLPSSLMYLSLENNSISSIPDNYFDKLPKLHALRMSHNKLRDIPYDIF-NLSNLIELNVGHNKLKQAFYIP
RNLEHLYLQNNEIENINVTMMCPSTDLLHHRHLTYLRVDQNKLKEPISSYIFFCFPHIHSIYYGEQRSTNGE
TIQ-L--KTQVFR-RYQDDDDEEEE---EENHDGQDDTLEG---Q--EV---------TEEYFNSHYY----
-----
>tr|F6X302|F6X302_ORNAN/21-422  Uncharacterized protein OS=Ornithorhynchus anatinus GN=OMD PE=4 SV=1
Q-Y-EN--YELEEDYDQE-AD-A---YPPTFHFNPNVDYRAPYFQYPADCARECFCPPALPRSMFCDNRKLK
TIPNIPSRTEQLNLQFNEIEAVTTTSFLNATSLKEIDLSHNKIKSHKIDYGVFAKLSNLQQLHLDHNNLEEF
PFPLPNGLERLLLGYNEISRVHVHAMDGLINLTMLDLCNNQLHDSLLKGKSFSNMKKLMQINLCNNKLHSMP
PDLPSSLMYLSLENNSISFIPKNYFQGLQKLAALRMSHNNLQDIPYDIF-NLSNLVELNLGHNKLKQAFYIP
RNLEHLYIEDNEIENVNITLLCPSIDPLHYHHLTYIRLEKNRLKAPISTYVFFCFPHMHTIYYGEQKNLAGE
AIH-L--KTQVFR-RFQEG----EE--DDNDHEET---YTKEN-V--QE---------TSPDFSKHFQWLPQ
WENTT
>tr|R4GF52|R4GF52_CHICK/21-419  Uncharacterized protein OS=Gallus gallus GN=OMD PE=4 SV=1
Q-Y-ED--YDFGDEYDE--PDHQ---QPYYSNSNPSAQAEVPHFPFPVECARECFCPPEFPLSMYCDHRKLK
TIPNIPAHVQQLYLQNNDIEAVPAGPFTNVTILREINLSYNKIKFHMLDHGVFAKLSNLVQLHLHHNELDEF
PFPLPSSLERLLLGFNKISKLPGIALDGLANITMLDLCSNFLDDSVLKGNPFSAMNNLMQLNLCNNKLQTMP
PNLPSSLMYLSLENNSISYIPENYFSKLPKIIALRMSHNNLQNIPRNTFISLPNLIELNLGHNKLKQVFYIP
RSLQHLYIEDNDIEMINVTLMCPSIDLMNINQLTYIRVDQNKLTTPISTYAFFCFPHIRTIYYGEQNSNANK
STQ-I--RAPVFR-RLLTP----EEYDEIEDDHEIHDQETEEE-HEA-----------ENNYFYPHFW----
-----
>tr|G1MZ33|G1MZ33_MELGA/21-421  Uncharacterized protein OS=Meleagris gallopavo GN=OMD PE=4 SV=1
Q-Y-ED--YDFGDEYDE--PDQ----HPHYFNSNPSAQAEVPHFSFPVQCARECFCPPEFPLSMYCDHRKLK
TIPNIPAHVQQLYLQNNDIEAVPAGPFTNVTILREINLSFNKIKSHMIDRGVFAKLSNLVQLHLQHNELDEF
PFPLPSSLERLLLGFNKISQLPGIALDGLPNITMLDLCNNFLDDSVLKGNHFSVMNNLMQLNLCNNKLQTMP
PSLPSSLMYLSLENNSISYIPENYFSKLPKIIALRMSHNNLQNIPRNTFINLPNLLELNLGHNKLKQVFYIP
RSLQHLYIEDNDIEMINVTLMCPSIDLMNINQLTYIRVDQNKLTAPISTYAFFCFPHIRTIYYGEQNSNANK
STQ-I--RTAVFR-RLLTP----EEYDEIEDDRETHDQETEEE-HEA-----------ENNYFFPHFCNMI-
-----
>tr|U3K348|U3K348_FICAL/21-417  Uncharacterized protein OS=Ficedula albicollis GN=OMD PE=4 SV=1
Q-Y-ED--YDFEDDYGGE-PDHQ-----LPYYFNPNSQAEVPHFPFPVECAKECFCPPAFPLSMYCDHRKLK
TIPNIPSHVQQLYLQNNNIEAVPAGPFTNVTFVREINLSYNNIKFHMIDHGVFAKLSNLVQLHLQHNELEEF
PFPLPSSLERLLLGFNKISRLPGNALEGLPNMTMLDLCNNLLDDTVLKEKPFSNMKNLMQLNLCNNKLQTMP
PDLPPSLRHLSLENNSISHIPENYFNRLPHIIALRMSHNNLQNIPHNTF-NLPNLLELNLGHNKLKQVFYIP
RSLQHLYIENNEIENINVTVMCPTLDPLNIKQLTYIRVDQNKLTSPISTYAFFCFPLIRTIYYGEQNVTVSR
PSG-L--RTPVFR-RFLTP----EEFQEAEDNQETLNQETEED-HEA-----------EDSYFHPYYH----
-----
>tr|K7G746|K7G746_PELSI/20-416  Uncharacterized protein OS=Pelodiscus sinensis GN=OMD PE=4 SV=1
Q-H-QN--YDFEYEYDEE-PDEE---YPPIFHFNPSIEYVIPHFPTPIKCPQECFCPPTFPLSMYCDHRKLK
MIPNIPSHIQQLYLQHNDIEAVTAQSFVNATALKEINLSHNKIKSHMIDHGVFAKLSNLVQLHLEHNKLDEF
PFPLPITLERLFLGFNEISKLPRNALKGLVNVTMLDLCNNYLDDSLLKGKYFSNMKNLMQINLCNNRLHTMP
PDLPFSLMYLSLENNSISYIPENYFNRLPKITALRMSHNNLQEIPYNVF-NLSNLVELNLGHNKLKQAFYIP
RSLQHLYIEDNDIEFVNITLMCPSIDPRNANHLTYIRMDQNKLTAPISIYAFFCFPHIRIIYYGEQKSSINQ
LTQ-L--RTPVVR-RFLTP----EEYDEADDGQETEDGHEEG---ER-----------EDDYFHPYVY----
-----
>XP_006261181.1/21-416  PREDICTED: osteomodulin [Alligator mississippiensis]
Q-H-ED--YDFEDEYDPE-PDEQ----PSLFHINPSVDYEVSHFSGPLRCVKECFCLTAFPLSMYCDHRKLK
MIPAIPIHIQQLYLQYNNIEAVSSQSFANVTILREINLSHNKINSHMIDYGVFAKLGNLVQLHLQHNELEEF
PFPLPNSLEQLLLGFNKISRLPANALQGLVNVTMLDLCNNNLDDSDFKGKQLSNMKNLMQINLCNNKLQNMP
PDLPSSLMYLSLENNSISYIPENYFNKLPNITALRLSNNNLQEVPYKVF-NLSNLVELNLGHNKLKQTFYIP
RSLQHLYIEDNDIEIVNITLMCPFIDPVNTNQLTYIRMDQNKLTAPISTYAFFCFPHIRIIYYGEQKGTVSQ
STQ-L--RTPVFQ-RFLTP----DEYEEARNEHEVEYEHEEDV-VER-----------EEDYIYLH------
-----
>XP_007428721.1/26-426  PREDICTED: osteomodulin [Python bivittatus]
Q-Y-DS--DDFEDEYERE-VDSE---YPSIFHQIPHVEYNIPYATIPVECAKECFCPPTFPVSMYCDHRKLL
TIPNIPAHIQHLYLQHNEIEAVPLESFVNATALREIDLSHNKIKSHKIDNGVFAKFAHLRQLHLHHNELEEI
PFPLPRSLERLILGFNQISKSHSKALEGLMHLTMLDLCNNCLEDSQLKGIGFSSMRNLMQINLCNNKLESML
PDLPPSIMYLSLENNSISFIPDNYFHNLPNLTALRMSHNNLQEIPYNAF-IFSNLLELNLGHNKLKQIFYIP
RSLQHLYLEDNEIEVMNVTLMCPTIDPLNLSHLTYIRVDQNKLTAPISTYAFFCFPHVRSIYYGEQKISKDQ
QTQ-L--RTPVFR-RFLTP----EEYEEAEDVHEEQDENHDHE-SRGSD---------NDNYLDPYFY----
-----
>XP_018407810.1/24-428  PREDICTED: osteomodulin [Nanorana parkeri]
Q-Y-SE--YDYDTDYDPE-PQPE---YQPPFHFPSSADYHVPSVPYTTDCARECYCPPSSIITMYCDNRKLK
AIPQVPSRIQQLYLQNNEIETVNMKSFINATNLREINLSYNRLKSQKIDHGVFAKSPHLLQIYLNNNELEEI
PSPFSASIERIFLGSNKINRIKEQDLQGLVNVTMLDLCNNRIE--SIKGKTLSKLTKLMQLNICNNKLNSMP
ANLSPSVMYLSLENNSISKIPDDYFTKLSNIIAIRLSQNKLEEVAMNIF-NLPQLMELNLGHNKLKHIFYIP
RSLEHLYLHDNEFENINITLMCPVMDRM--HRLTYLRVDQNKLRRPISTLAFLCFPHLHSIYYGEQKRIAGE
TNVPL--IPQYPF-PEENR----DDDDDDDDD-DFP-QYHREEHE--PIAENHAGDEEEDDYFHDNYSY---
-----
>XP_012817254.1/21-413  PREDICTED: osteomodulin [Xenopus tropicalis]
Q-Y-EN--YDYDTDYGPE-PNVQ---YP-PIHVPHNVDYSDPQIIYTNDCARECFCPPAPLLVMYCDNRKLK
NIPQIPSRIQHLYLQFNDIEAVMMKSFINATSLKEINLSHNKIKSNKIEVGAFAKLRNLEQIFIDHNDLVEI
PPDLPSSVERLNFAFNKIARLNDRDLQGLVKLTMLDLCNNHID--SVKSKTLNKLARLMQLNMCNNKLHSMP
ASLPTSLMYLSIENNSISNIPDDYFTKLPNLLAIRMSHNNLEEIPTKIF-NLPNLVELNLGHNKLQQAFFIP
RSLQHLYIQDNELESLNMTIMCPKIDHFNTNHLTYLRVDQNKLQAPISTLAYLCFPNMQRIYYGEQKYAEGE
IPK-V--QEPMLT-HPTVS----EEEEEDERE-GIA-DYRHEEY-------------EIEDHFNDY-YN---
-----
>XP_005987119.1/21-404  PREDICTED: osteomodulin [Latimeria chalumnae]
QDY-EDDYHEYEEEYEEE-SPVV---HLPTFSFMRIAEYGEIYHAYSYECASECFCPSTIPFAMYCDNRKLK
VIPYIPAHIRFLYLQFNEIEAVTSKSFVNATGLREINLSYNKIRSSQIDRGVFAKLNNLKALHLQYNKLEEF
PSPLPKSLERLILGFNKISKIPGDALANLVNVTMLDLCNNELTDSAFKGRVLGKMKRLMQINLCSNKLKAMP
SDLPTSLLYLSLENNSISSIPEGYFTKTPKLTALRMSHNILQEVPYNVF-NLSSLIELNLGNNRLTRIFYVS
RSLEHLYLQNNDFESMNITLMCPTINPINPNQLTYLRIDQNKLKGPLSTYAYLCFPRIQSIYYGEQKKVQTE
VTV-T--E--VYT-IHEVA----VF----------------PE-E--EI---------IEYEEIEYSY----
-----
>tr|F6NL91|F6NL91_DANRE/23-401  Osteomodulin OS=Danio rerio GN=omd PE=4 SV=1
QDYE----ETNYSDYDTD-AISLPEA--PPLSVTQQPDY-DSQLIYSYDCARECFCPSSYPFAMYCDHQKLK
EVPNIPRHIRHLYIQHNDIEEITSKPFINATSLREINLSYNKLQSSKVDKDVFKRLKDLTQLHLEHNNLEDI
PSPLPKTLKRLHLGFNKISKIAADATRELTKLTVLDLGSNRLTDASIKGKILSGMKSLMQIILCNNKLKSMP
ADLPESIQQISLENNSIVSIPEGYFKKTPNLVSLRMPHNKLKSVAYNAF-NLSKLMELHLGHNQLSKPFFVP
RNLEHLYLNHNDFKDLNISLMCPSLDLGHPNMLTYIRLDNNKLSGPVDYYAYRCFPRLIMIFYGHQRKDDED
DSE-K--S--PKK-YEKPD----RP-----------------K-K--PG---------GSKAIDTEV-----
-----
>tr|W5KCF1|W5KCF1_ASTMX/27-381  Uncharacterized protein OS=Astyanax mexicanus PE=4 SV=1
QDYE----TN-YDDYDVE-EESQPEV--PFLVGPQESD--NTNTVESYECARECICPYSYPFAMYCDHQKLK
AIPDVPSHIHHLYLQYNEIEAITSKPFTNATSLRDINLSHNKLQSSRVEREAFTTLRHLIHLHLEHNNLEEV
PPSLPKTLQRLHLGFNKISKIPADTIQKLTSITVLDLCNNRLTDAGIKGKALSGMKHLMQINMCNNRLKSMP
SDLPESLLQLSVENNSISSIPEGYFKKTPKILSLRAARNKLKAVPYNAF-NLSRLMDLNLGHNQLSKTFFIP
KTLEHLYLNHNDYKELNVSLMCPSVDQDNPNKLTYLRIDNNKLRGPVDFHAYTCFPRMRMIFYGEQKKLEEY
EPS-A--K--E-------------------------------------------------------------
-----
>tr|W5N8Y0|W5N8Y0_LEPOC/22-410  Uncharacterized protein OS=Lepisosteus oculatus PE=4 SV=1
QDYIDN--YSPIYDYDVE-PTKQPTDVPVQIPSPTTTDYADPYMYYPYECARECFCPPSYPFAMYCDNRNLK
SIPNIPRHIRHLYIQFNEIEAVNAKSFTNATSLREINLSHNKIKSSMVDRGVFFQIKQLLQLHLEYNNLEDI
PAPLPNSLHRLFLGFNKISKLSPDALQDLTNLTILDLCNNKLIDAAVKGKILSRMKRLMQINLCNNKLKSMP
SDLPSSLLQLSLENNSISSIPEGYFKKTPNLISLRISYNKLKNVPYKVF-NMSNLMELNLGHNQLSKAFFIP
RVLEHLYLNHNEFVDLNVSVLCPTIDLLRPNLLTYIRIDQNRLKGPINYYIYQCFPRIQNIFYGEQQVIENY
LPP-PVFQ--PGRPRLRGN----I------------------P-A--EP---------ESVLVEEYPKED--
-----
>tr|V9NEN7|V9NEN7_CALMI/25-388  Osteomodulin OS=Callorhinchus milii GN=OMD PE=2 SV=1
---------D--DPLP-----P--P---PPPQFRTSAQYHFPYIHQSFQCASECRCSPFFPFAMYCESRKLK
YIPNIPAGTHYLYLQHNEIEAVPEKAFINATSLQEIHLSYNKIKSSMIDKGIFGRLKSLVHLHLEHNKLDKV
PSPLPSSLERLFLGFNKISKLPGDTFHGLVNITMLNLCNNQLTDGSFKGNILARMKSLMQVNLCNNKLKSMP
AELPASLLQLSVENNSISSLPPNYFKKVPHLISLRMAHNKLKEVPYAVF-NLSNLLELNMGYNKLSQAFYIP
RRLEHLYLNHNHFTRFNITLMCPTTDLQNPKQLTYMRVDKNMLTRRFDAFLFACFPRLQALVYGEQNVAPTA
EHR-R--EPRLFG-MPVTS----PD-----------------G-E--PD---------NPLPY---------
-----
>XP_020392081.1/21-388  osteomodulin [Rhincodon typus]
QD-N----YD--NPFA-----P--P---PRQRRIRTPVESDLYRFFPRECAQECRCTPSFPLAMYCDNRKLK
YVPNIPAHVRYLYLQINEIESVPENAFINATLLQEINLSHNKLKSSKIPKGAFGKLQNLIGLNLDYNKLEEV
PVPLPKTLQRLTLGFNQISKLPADNFRTLTNVTILDLSNNKLPDGAVKGNYLGKMKSLLQLNLHSNKLKSMP
ADLPSSLLQLSVENNSISSIPENYFRKTPNLISLRMTYNKLKQVPYGVF-NLSNLLELNLGHNQLSETFYVS
RQLEHLYLNNNHFTTLNITMMCPTTDIANPNHLTYIRLEKNMLRRPFNTYIYVCFPRLRNLDFGEQNPTPIV
ETQ-G--APGLFG-IPMSP----PD-----------------G-E--PE---------SLINY---------
-----
