# Supplementary material for: The origins and developments of sulfation-prone tyrosine-rich and acidic N- and C-terminal extensions of class ll and lll small leucine-rich repeat proteins shed light on connective tissue evolution in vertebrates
Source: BMC Evol Biol. 2020 Jun 23;20:73. doi: 10.1186/s12862-020-01634-3 (PMC7310474; doi:10.1186/s12862-020-01634-3)
Supplement: Supplementary file 5 — Additional file 5. Keratocan. FASTA format file (.fasta) containing the complete multiple sequence alignment of the keratocan dataset with signal peptides removed. May be accessed using common multiple sequence alignment workbenches such as Jalview. [file 12862_2020_1634_MOESM5_ESM.txt]

>sp|O60938|KERA_HUMAN/21-352  Keratocan OS=Homo sapiens GN=KERA PE=1 SV=1
RSVRQ--VYEVHDSDDWTI-HDFECPMECFCPPSFPTALYCENRGLKEIPAIPSRIWYLYLQNNLIETIPEK
PFENATQLRWINLNKNKITNYGIEKGALSQLKKLLFLFLEDNELEEVPSPLPRSLEQLQLARNKVSRIPQGT
FSNLENLTLLDLQNNKLVDNAFQRDTFKGLKNLMQLNMAKNALRNMPPRLPANTMQLFLDNNSIEGIPENYF
NVIPKVAFLRLNHNKLSDEGLPSRGFDVSSILDLQLSHNQLTKVPRISAHLQHLHLDHNKIKSVNVSVICPS
P-SM--LPAER-DSFSYGPHLRYLRLDGNEIKPPIPMALMTCFRLLQA-----------------------V
II
>tr|G7N7Y0|G7N7Y0_MACMU/21-352  Keratocan OS=Macaca mulatta GN=EGK_04047 PE=4 SV=1
RSVRQ--VYEVHDSDDWTI-HDFECPVECFCPPSFPTALYCENRGLKEIPAIPSRIWYLYLQNNLIETIPEK
PFENATQLRWINLNKNKITNYGIEKGALSQLKKLLFLFLEDNELEEVPSPLPRSLEQLQLARNKVSRIPQGT
FSNLENLTLLDLQNNKLVDNAFQRDTFKGLKNLMQLNMAKNALRNMPPRLPANTMQLFLDNNSIEGIPENYF
NVIPKVAFLRLNHNKLSDEGLPSRGFDVSSILDLQLSHNQLTKVPRISAHLQHLHLDHNKIKSVNVSVICPS
P-ST--MPAER-DSFSYGPHLRYLRLDGNEIKPPVPMALMTCFRLLQA-----------------------V
II
>tr|G7PJ12|G7PJ12_MACFA/21-352  Keratocan OS=Macaca fascicularis GN=EGM_03606 PE=4 SV=1
RSVRQ--VYEVHDSDDWTI-HDFECPVECFCPPSFPTALYCENRGLKEIPAIPSRIWYLYLQNNLIETIPEK
PFENATQLRWINLNKNKITNYGIEKGALSQLKKLLFLFLEDNELEEVPSPLPRSLEQLQLARNKVSRIPQGT
FSNLENLTLLDLQNNKLVDNAFQRDTFKGLKNLMQLNMAKNALRNMPPRLPANTMQLFLDNNSIEGIPENYF
NVIPKVAFLRLNHNKLSDEGLPSRGFDVSSILDLQLSHNQLTKVPRISAHLQHLHLDHNKIKSVNVSVICPS
P-ST--LPAER-DSFSYGPHLRYLRLDGNEIKPPVPMALMTCFRLLQA-----------------------V
II
>sp|O62702|KERA_BOVIN/21-352  Keratocan OS=Bos taurus GN=KERA PE=1 SV=2
RSVRQ--VYEASDPEDWTM-HDFDCPRECFCPPSFPTALYCENRGLKEIPAIPSRIWYLYLENNLIETIPEK
PFENATQLRWINLNKNKITNYGIEKGALSQLKKLLFLFLEDNELEEVPSPLPRSLEQLQLARNKVSRIPQGT
FSNLENLTLLDLQHNKLLDNAFQRDTFKGLKNLMQLNMAKNALRNMPPRLPANTMQVFLDNNSIEGIPENYF
NVIPKVAFLRLNHNKLSDAGLPSSGFNVSSILDLQLSHNQLTKVPKISAHLQHLHLDHNKIRNVNVSVICPS
TPTT--LP-VE-DSFSYGPHLRYLRLDGNEIKPPIPMDLMTCFRLLQA-----------------------V
II
>tr|L8HNG5|L8HNG5_9CETA/21-352  Keratocan OS=Bos mutus GN=M91_09574 PE=4 SV=1
RSVRQ--VYEASDPEDWTM-HDFDCPRECFCPPSFPTALYCENRGLKEIPAIPSRIWYLYLENNLIETIPEK
PFENATQLRWINLNKNKITNYGIEKGALSQLKKLLFLFLEDNELEEVPSPLPRSLEQLQLARNKVSRIPQGT
FSNLENLTLLDLQHNKLLDNAFQRDTFKGLKNLMQLNMAKNALRNMPPRLPANTMQLFLDNNSIEGIPENYF
NVIPKVAFLRLNHNKLSDAGLPSSGFNVSSILDLQLSHNQLTKVPKISAHLQHLHLDHNKIRNVNVSVICPS
TPTT--LP-VE-DSFSYGPHLRYLRLDGNEIKPPIPMDLMTCFRLLQA-----------------------V
II
>tr|S9YIW1|S9YIW1_CAMFR/21-353  Keratocan OS=Camelus ferus GN=CB1_000508010 PE=4 SV=1
RSVRQ--VYEGSDPEDWTV-HDFDCPRECFCPPSFPTSLYCENRGLKEIPAIPSRIWYLYLENNLIETIPEK
PFENATQLRWINLNKNKITNYGIEKGALSQLKKLLFLFLEDNELEEVPSPLPRSLEQLQLARNKVSRIPQGT
FSNLENLTLLDLQHNKLLDNAFQRDTFKGLKNLMQLNMAKNALRNMPPRLPANTMQLFLDNNSIEGIPENYF
NVIPKVAFLRLNHNKLSDAGLPSSGFNVSSILDLQLSHNQLTKVPRISAHLQHLHLDHNKIKNVNVSVICPA
LPTT--LPAEQ-DSFSYGPHLRYLRLDGNEIKPPIPTDLMTCFRLLQA-----------------------V
II
>tr|U6CP60|U6CP60_NEOVI/21-350  Keratocan OS=Neovison vison GN=KERA PE=2 SV=1
RSVRQ--VYDVSDQEDWAV-HDFDCPRECFCPPSFPTALYCENRGLKEIPPIPSRIWYLYLENNLIETIPEK
PFENATQLRWINLNKNKITNYGIEKGALSQLKKLLFLFLEDNELEEVPSPLPRSLEQLQLARNKVSRIPQGT
FSNLENLTLLDLQHNKLLDNAFQRDTFKGLKNLMQLNMAKNALRNMPPRLPANTMQLFLDNNSIEGIPENYF
NVIPKVAFLRLNHNKLSDAGLPSSGFDVSSILDLQLSHNQLTKVPRISAHLQHLHLDHNKIKNVNVSVICPP
I-----LPAER-DFFGYGPHLRYLRLDGNEIKPPIPMDLMNCFRLLQV-----------------------V
II
>tr|L9KFT5|L9KFT5_TUPCH/21-352  Keratocan OS=Tupaia chinensis GN=TREES_T100009240 PE=4 SV=1
QSVRQ--GYEVNDPDYWAM-HDFDCPRECFCPPSFPTALYCENRGLKEIPAIPSRIWYLYLENNLIETIPEK
PFENATQLRWINLNKNKITNYGIEKGALSQLKKLLFLFLEDNELEEVPSPLPRSLEQLQLARNKVSRIPQGT
FSNLENLTLLDLQHNKLLDNAFQRDTFKGLKNLMQLNMAKNALRNMPPRLPANTMQLFLDNNSIEGIPENYF
NVIPKVAFLRLNHNKLSDAGLPSNGFDVSSILDLQLSHNQLTKVPRISAHLQHLHLDHNRIRSVNVSVICPN
P-TT--LPEER-DSFSYGPHLRYLRLDGNEIKPPIPMDLMNCFKLLQA-----------------------V
II
>tr|G5BSJ4|G5BSJ4_HETGA/21-352  Keratocan OS=Heterocephalus glaber GN=KERA PE=4 SV=1
QSMRQ--VYDVYEPEDWSM-HDFSCPRECFCPPSFPTALYCENRGLKEIPAIPSRIWYLYLENNLIETIPEK
SFVNATQLRWINLNKNKITNYGIEKGALSQLKKLLFLFLEDNELEEVPSPLPRSLEQLQLARNKVSRIPQGT
FSNLENLTLLDLQHNKLLDSAFQRDTFKGLKNLMQLNMAKNALRNMPPRLPANTMQLFLDNNSIEGIPENYF
NVIPKVAFLRLNHNKLSDAGLPSRGFDVSSILDLQLSHNQLTKFPQISARLQHLHLDHNKIRSVNVSLICPT
P-PT--LHAEQ-DFFIHGPQLSYLRLDGNEIKPPIPMDLMTCFKLLQA-----------------------V
II
>sp|O35367|KERA_MOUSE/21-351  Keratocan OS=Mus musculus GN=Kera PE=2 SV=1
QSVRQ--AYEIQDPEDWDVHDDFYCPRECFCPPSFPTALYCENRGLTEIPPIPSRIWYLYLENNLIESIPEK
PFENATQLRWINLNKNKITNYGIEKGALSQLKKLLFLFLEDNELEEVPSPLPRSLEQLQLARNKVSRIPQGT
FSNLENLTLLDLQHNKLLDNAFQRDTFKGLKNLMQLNMAKNALRNMPPRLPANTMQLFLDNNSIEGIPENYF
NVIPKVAFLRLNHNKLSDAGLPSRGFDVSSILDLQLSYNQLTNFPRINANLQHLHLDHNKIKNVNMSVICPT
T-LR--AE--Q-DAFIHGPQLSYLRLDGNEIKPPIPIDLVACFKLLQA-----------------------F
II
>tr|D3ZVD7|D3ZVD7_RAT/21-351  Keratocan OS=Rattus norvegicus GN=Kera PE=4 SV=1
QSVRQ--AYEVQDPEEWDVHDDFYCPRECFCPPSFPTALYCENRGLTEIPAIPSRIRYLYLENNLIETIPEK
PFENATQLRWINLNKNKITNYGIEKGALSQLKKLLFLFLEDNELEEVPSPLPRSLEQLQLARNKVSSIPQGT
FSNLENLTLLDLQHNKLLDNAFQRDTFKGLKNLMQLNMAKNALRNMPPRLPANTMQLFLDNNSIEGIPENYF
NVIPKVAFLRLNHNKLSDAGLPSRGFDVSSILDLQLSHNQLTNFPRINANLQHLHLDHNKIKNVNMSVICPS
T-LR--AG--Q-DAFLHGPQLSYLRLDGNEIKPPIPMDLVACFKLLQA-----------------------F
II
>tr|A0A061IJZ2|A0A061IJZ2_CRIGR/21-351  Keratocan OS=Cricetulus griseus GN=H671_1g2240 PE=4 SV=1
QSVRQ--AYEVLDLEEWDVHDDFFCPRECFCPPSFPTALYCENRGLREIPAIPSRIWYLYLENNQIETIPEK
PFQNATQLRWINLNKNKITNYGIEKGALSQLKKLLFLFLEDNELEEVPSPLPRSLEQLQLARNKVSRIPQGT
FSNLENLTLLDLQHNKLLDNAFQRDTFKGLKNLMQLNMAKNALRNMPPRLPANTMQLFLDNNSIEAIPENYF
NVIPKVAFLRLNHNKLSDAGLPSKGFDVSSILDLQLSHNQLTNFPRINANLQHLHLDHNKIKNVNISVICPT
T-LR--AE--Q-DAFIHGPQLSYLRLDGNEIKPPIPIDIVTCFKLLQA-----------------------F
II
>XP_016083437.1/21-352  PREDICTED: keratocan [Ornithorhynchus anatinus]
RSVRQ--VYEVTDPDDWTV-LSSDCPQECFCPPNFPNALYCDSRGLKEIPTIPSRIWYLYLQNNLIETIPEK
AFMNATQLRWINLNKNKITNYGIEKGALSQLKKLLFLFLEDNELEEVPAPLPRSLEQLQLARNKVSRIPQGT
FSNLENLTLLDLQHNKLLDNAFQRDTFKGLKNLMQLNMAKNSLRSMPPRLPANTMQLFLDNNSIEGIPENYF
NVIPKVTFLRLNYNKLSDAGLPPNGFNVSSILDLQLSHNQLTKVPRISPRLEHLHLDHNKIKSVNGSIMCPA
S-VA--VSGEH-DSFGYAPRLRYLRLDGNEIKPPIPMDLMICFRLLQA-----------------------I
VI
>tr|A0A093HNR9|A0A093HNR9_STRCA/21-352  Keratocan OS=Struthio camelus australis GN=N308_05471 PE=4 SV=1
RTVRQ--VYDELDPEHWSH-YTFECPQECFCPPSFPNALYCDNKGLKEIPAIPARIWYLYLQNNLIETISEK
PFVNATFLRWINLNKNKITNDGIENGVLSKLKRLLYLFLEDNELEEVPAPLPRGLEQLRLARNKISRIPEGV
FSNLENLTMLDLHQNNLLDSALQSDTFQGLSNLMQLNIAKNSLKKMPLSIPANTLQLFLDNNSIEVIPENYF
STIPKVTFLRLNYNKLSDDGIPPNGFNVSSILDLQLSHNQLTKIPPINAQLEHLHLDHNRIKSVNGTQICPV
S-IA--IAEDY-GFYGNIPRLRYLRLDGNEIRPPIPLDVMICFRLLQA-----------------------V
VI
>tr|A0A099YVJ2|A0A099YVJ2_TINGU/21-352  Keratocan OS=Tinamus guttatus GN=N309_04885 PE=4 SV=1
RTVRQ--VYDELDLEHWSH-YTFECPKECFCPPSFPNALYCDNKGLKEIPAIPARIWYLYLQNNFIETISEK
PFVNASHLRWINLNKNKITNAGIESGVLSKLKRLLYLFLEDNELEEVPAPLPRGLEQLRLARNKISRIPEGV
FSNLENLTMLDLHHNSLLDSALQSDTFQGLNNLMQLNIAKNSLKKMPLSIPANTLQLFLDNNSIEVIPENYF
STIPKVTFLRLNYNKLSDDGIPPNGFNVSSILDLQLSHNQLTKIPPINAHLEHLHLDHNRIKSVNGTQICPV
S-IA--IAEDY-GLYGNIPRLRYLRLDGNEIKPPIPLDIMICFQLLQA-----------------------V
VI
>sp|O42235|KERA_CHICK/22-353  Keratocan OS=Gallus gallus GN=KERA PE=1 SV=1
RTVRQ--VYNELDPEHWSH-YTFECPQECFCPPSFPNALYCDNKGLKEIPAIPARIWYLYLQNNLIETISEK
PFVNATHLRWINLNKNKITNNGIESGVLSKLKRLLYLFLEDNELEEVPAPLPVGLEQLRLARNKISRIPEGV
FSNLENLTMLDLHQNNLLDSALQSDTFQGLNSLMQLNIAKNSLKKMPLSIPANTLQLFLDNNSIEVIPENYF
SAIPKVTFLRLNYNKLSDDGIPPNGFNVSSILDLQLSHNQLTKIPPINAHLEHLHLDHNRIKSVNGTQICPV
S-IA--VAEDY-GLYGNIPRLRYLRLDGNEIQPPIPLDIMICFQLLQA-----------------------V
VI
>sp|Q9DE66|KERA_COTJA/22-353  Keratocan OS=Coturnix coturnix japonica GN=KERA PE=2 SV=1
RTVRQ--VYNELDPEHWSH-YTFECPQECFCPPSFPNALYCDNKGLKEIPAIPARIWYLYLQNNLIETISEK
PFVNATHLRWINLNKNKITNNGIESGVLSKLKRLLYLFLEDNELEEVPAPLPVGLEQLRLARNKISRIPEGV
FSNLENLTMLDLHQNNLLDSALQSDTFQGLNSLMQLNIAKNSLKKMPLSIPANTLQLFLDNNSIEVIPENYF
SAIPKVTFLRLNYNKLSDEGIPPNGFNVSSILDLQLSHNQLTKIPPINAHLEHLHLDHNRIKSVNGTQICPV
S-IA--VAEDY-GLYGNIPRLRYLRLDGNEIQPPIPLDIMICFQLLQA-----------------------V
VI
>tr|A0A091R4M8|A0A091R4M8_LEPDC/21-352  Keratocan OS=Leptosomus discolor GN=N330_13734 PE=4 SV=1
RTVRQ--VYDELDPEHWSH-YTFECPRECFCPPNFPNALYCDNKGLKEIPAIPARIWYLYLQNNLIETISEK
PFANATHLRWINLNKNKITNTGIESGVLSKLKRLLYLFLEDNELEEVPAPLPVGLEQLRLARNKISRIPEGV
FSNLENLTMLDLHHNSLLDSALQSDTFQGLNNLMQLNIAKNSLKKMPLSIPANTLQLFLDNNSIEVIPENYF
TAIPKVTFLRLNYNKLSDDGIPPNGFNVSSILDLQLSHNQLTKIPPINAQLEHLHLDHNRIKSVNGTQICPV
S-IA--VAEDY-GLYGNTPRLRYLRLDGNEIQPPIPLDIMICFRLLQA-----------------------V
II
>tr|A0A091H0F6|A0A091H0F6_BUCRH/21-352  Keratocan OS=Buceros rhinoceros silvestris GN=N320_00447 PE=4 SV=1
RAVRQ--VYDELDSEHWSH-YTFECPRECFCPPSFPNALYCDNKELKEIPSIPARIWYLYLQNNLIETVSEK
PFVNATHLRWINLNKNKITNRGIETGVLSKLKRLLYLFLEDNELEEVPAPLPPSLEQLRLARNKISRIPEGV
FSNLENLTMLDLHHNSLLDSALQSDTFQGLNNLMQLNIAKNSLKKMPSSIPANTLQLFLDNNSIEVIPENYF
SAIPKVTFLRLNYNKLSDDGIPPNGFNVSSILDLQLSHNQLTKIPPINAQLEHLHLDHNRIKSVNGTQICPV
S-IA--IAEDY-GLYGNTPRLRYLRLDGNEIQPPIPLDIMICFRLLQA-----------------------V
VI
>tr|A0A091V196|A0A091V196_NIPNI/21-352  Keratocan OS=Nipponia nippon GN=Y956_04037 PE=4 SV=1
RTVRQ--VYDELDPDHWSH-YTFECPRECFCPPSFPNALYCDNKGLKEIPAIPARIWYLYLQNNLIETVSEK
PFVNATHLRWINLNKNKITNNGIESGVLSKLKRLLYLFLEDNELEEVPAPLPVGLEQLRLARNKISRIPEGV
FSNLENLTMLDLHHNSLLDSALQSDTFQGLNNLMQLNIAKNSLKKMPLSIPANTLQLFLDNNSIEVIPENYF
SAIPKVTFLRLNYNKLSDDGIPPNGFNVSSILDLQLSHNQLTKIPPINAHLEHLHLDHNRIKSVNGTQICPV
S-IA--IAEDY-GFYGNTPRLRYLRLDGNEIQPPIPLDIMICFRLLQA-----------------------V
VI
>tr|A0A094L7E5|A0A094L7E5_ANTCR/21-352  Keratocan OS=Antrostomus carolinensis GN=N321_01824 PE=4 SV=1
RTVRQ--VYDELDPEHWSH-YTFECPRECFCPPSFPNALYCDNKGLKEIPAIPARIWYLYLQNNLIETVSEK
PFENATHLRWINLNKNKITNSGIESGVLSKLKRLLYLFLEDNELEEVPAPLPVGLEQLRLARNKISRIPEGV
FSNLENLTMLDLHQNSLLDSALQSDTFQGLNSLMQLNIAKNSLKKMPLSIPANTLQLFLDNNSIEVIPENYF
SAIPKVTFLRLNYNKLSDDGIPPNGFNVSSILDLQLSHNQLTKIPPINAHLEHLHLDHNRIKNVNATQICPV
S-IA--VAEDY-GFYGNTPRLRYLRLDGNEIQPPIPLDIMICFRLLQA-----------------------V
VI
>tr|A0A093J3L3|A0A093J3L3_FULGA/21-352  Keratocan OS=Fulmarus glacialis GN=N327_06524 PE=4 SV=1
RTVRQ--VYDELDPEHWSH-YTFECPRECFCPPSFPNALYCDNKGLKEIPAIPARIWYLYLQNNLIETVSEK
PFVNATHLRWINLNKNKITNSGIESGVLSKLKRLLYLFLEDNELEEVPAPLPVGLEQLRLARNKISRIPEGV
FSNLENLTMLDLHQNSLLDSALQSDTFQGLNNLMQLNIAKNSLKKMPLSIPANTLQLFLDNNSIEVIPENYF
SAIPKVTFLRLNYNKLSDDGIPPNGFNVSSILDLQLSHNQLTKIPPINAHLEHLHLDHNRIKSVNGTQICPV
S-IA--IAEDY-GFYGNIPRLRYLRLDGNEIQPPIPLDIMICFRLLQA-----------------------V
VI
>tr|A0A093FVR9|A0A093FVR9_TYTAL/21-352  Keratocan OS=Tyto alba GN=N341_10796 PE=4 SV=1
RTVRQ--VYDELDPEHWSH-YTSECPRECFCPPSFPNALYCDNKGLKEIPAIPARIWYLYLQNNQIETVSEK
PFVNATHLRWINLNKNKITNSGIESGVLSKLKRLLYLFLEDNELEEVPAPLPVGLEQLRLARNKISRIPEGV
FSNLENLTMLDLHQNSLLDSALQSDTFQGLNNLMQLNIAKNSLKKMPLSIPANTLQLFLDNNSIEVIPENYF
SAIPKVTFLRLNYNKLSDDGIPPNGFNVSSILDLQLSHNQLTKIPPINAHLEHLHLDHNRIKSVNGTQICPV
S-IA--IAEDY-GFYGNIPRLRYLRLDGNEIQPPIPLDIMICFRLLQA-----------------------V
VI
>tr|A0A093NTH5|A0A093NTH5_PYGAD/21-352  Keratocan OS=Pygoscelis adeliae GN=AS28_05611 PE=4 SV=1
RTVRQ--VYDELDPEHWSH-YTFECPRECFCPPSFPNALYCDNKGLKEIPPIPARIWYLYLQNNQIETVSEK
PFVNATHLRWINLNKNKITNSGIESGVLSKLKRLLYLFLEDNELEEVPAPLPVGLEQLRLARNKISRIPEGV
FSNLENLTMLDLHQNSLLDSALQSDTFQGLNNLMQLNIAKNSLKKMPLSIPANTLQLFLDNNSIEVIPENYF
SAIPKVTFLRLNYNKLSDDGIPPNGFNVSSILDLQLSHNQLTKIPPINAHLEHLHLDHNRIKSVNGTQICPV
S-IS--VAEDY-GFYGNIPRLRYLRLDGNEIQPPIPLDIMICFQLLQA-----------------------V
VI
>tr|A0A087RBX6|A0A087RBX6_APTFO/21-352  Keratocan OS=Aptenodytes forsteri GN=AS27_11595 PE=4 SV=1
RTVRQ--VYDELDPEHWAH-YTSECPRECFCPPSFPNALYCDNKGLKEIPPIPARIWYLYLQNNQIETVSEK
PFVNATHLRWINLNKNKITNSGIESGVLSKLKRLLYLFLEDNELEEVPAPLPVGLEQLRLARNKISRIPEGV
FSNLENLTMLDLHQNSLLDSALQSDTFQGLNNLMQLNIAKNSLKKMPLSIPANTLQLFLDNNSIEVIPENYF
SAIPKVTFLRLNYNKLSDDGIPPNGFNVSSILDLQLSHNQLTKIPPINAHLEHLHLDHNRIKSVNGTQICPV
S-IS--VAEDY-GFYGNIPRLRYLRLDGNEIQPPIPLDIMICFQLLQA-----------------------V
VI
>tr|A0A093PY12|A0A093PY12_9PASS/21-352  Keratocan OS=Manacus vitellinus GN=N305_07684 PE=4 SV=1
RTVRQ--VYDDLDPGHWSH-YTSECPQECFCPPSFPNALYCDNKGLKEIPAIPARIWYLYLQNNLIETLSEK
SFVNATHLRWINLNKNKITNNGIENGVLSKLKRLLYLFLEDNELEEVPAPLPVSLEQLRLARNKISRIPEGV
FSNLENLTMLDLHQNSLLDSALQSDTFQGLNNLMQLNIAKNSLKKMPLSIPANTLQLFLDNNSIEVIPENYF
SAIPKVTFLRLNYNKLSDDGIPPNGFNVSSILDLQLSHNQLTKIPPINAHLEHLHLDHNKIKSVNGTQICPV
S-IA--LEEDY-GYYGNIPRLRYLRLDGNEIQPPIPLDIMICFRLLQA-----------------------V
VI
>tr|A0A091MTA1|A0A091MTA1_9PASS/21-352  Keratocan OS=Acanthisitta chloris GN=N310_03797 PE=4 SV=1
RTVRQ--VYDDLDPEHWSH-YTSECPQECFCPPSFPNALYCDNKGLKEIPAIPARIWYLYLQNNQIETLSEK
PFVNATHLRWINLNKNKITNSGIESGVLSKLKRLLYLFLEDNELEEVPAPLPVGLEQLRLARNKISRIPEGV
FSNLENLTMLDLHQNSLLDSALQSDTFQGLDNLMQLNIAKNSLKKMPLSIPANTLQLFLDNNSIEVIPENYF
SAIPKVTFLRLNYNKLSDDGIPPNGFNVSSILDLQLSHNQLTKIPPINAHLEHLHLDHNKIKSVNGTQICPV
S-IA--LEEDY-GYYGNIPRLRYLRLDGNEIQPPIPLDIMICFRLLQA-----------------------V
VI
>tr|A0A091EC20|A0A091EC20_CORBR/21-352  Keratocan OS=Corvus brachyrhynchos GN=N302_06417 PE=4 SV=1
RTVRQ--VYDDLGLDHWSH-YTSECPQECFCPPSFPNALYCDNKGLKEIPPIPARIWYLYLQNNQIETLSEK
PFMNATHLRWINLNKNKITNGGIESGVLSKLKRLLYLFLEDNELEEVPAPLPVGLEQLRLARNKISRIPDGV
FSHLENLTMLDLHQNSLLDSALQSDTFQGLNNLMQLNIAKNSLKKMPLSIPANTLQLFLDNNSIEVIPDNYF
SAIPKVTFLRLNYNKLSDDGIPPNGFNVSSILDLQLSHNQLTKIPPINAHLEHLHLDHNKIKNVNGTQICPV
S-IA--LEEDY-GHYGNIPRLRYLRLDGNEIQPPIPLDIMICFRLLQA-----------------------V
VI
>tr|A0A093GMI5|A0A093GMI5_PICPB/21-352  Keratocan OS=Picoides pubescens GN=N307_03984 PE=4 SV=1
RTVRQ--VYDELDPEHWSH-YTSECPRECFCPPSFPNALYCDNKGLKEIPPIPARIWYLYLQNNLIETLSEK
PFVNATHLRWINLNKNKITNGGIESGALSKLKRLLYLFLEDNELEEVPAPLPVGLEQLRLARNKISRIPEGV
FSSLENLTMLDLHQNSLLDSALQSDTFQGLNNLMQLNIAKNSLKKMPLSIPANTLQLFLDNNSIEVIPENYF
STIPKVTFLRLNYNKLSDDGIPPSGFNVSSILDLQLSHNQLTKIPPINAHLEHLHLDHNKIKSVNGTQICPV
S-IA--LAEDY-GFHGNSPRLRYLRLDGNEIQPPIPLDIMVCFRLLQA-----------------------V
II
>tr|A0A091I9T1|A0A091I9T1_CALAN/21-352  Keratocan OS=Calypte anna GN=N300_14809 PE=4 SV=1
RTVRQ--VYDDLGPDHWSH-FTSECPRECFCPPSFPNALYCDNKGLKEIPPIPARIWYLYLQNNLIETVSEK
PFVNATHLRWINLNKNKITNSGIENGALSKLKRLLYLFLEDNELEEVPAPLPVGLEQLRLARNKISRIPEGV
FSNLENLTMLDLHQNSLLDSALQSDTFQGLSNLMQLNIAKNSLKKMPLSLPANTLQLFLDNNSIEVIPENYF
TAIPKVTFLRLNYNKLSDAGIPSSGFNASSILDLQLSHNQLTKIPPINAHLEHLHLDHNRIRSVNGTQICPV
S-IA--VAEDY-GFHGNIPRLRYLRLDGNEIQPPIPLDIMICFRLLQA-----------------------V
VI
>tr|A0A091LSE7|A0A091LSE7_9GRUI/21-352  Keratocan OS=Chlamydotis macqueenii GN=N324_00911 PE=4 SV=1
RTVRQ--VYDDLDPEHWAH-YTSECPRECFCPPSFPNALYCDNKGLKEIPAIPARIWYLYLQNNLIETISEK
PFVNATHLRWINLNKNKITNRGIENGVLSKLKKLLYLFLEDNELEEVPAPLPVGLEQLRLARNKISRIPEGV
FSNLENLTMLDLHQNSLLDSALQSDTFQGLNNLMQLNIAKNSLKKMPLSIPANTLQLFLDNNSIEVIPENYF
SAIPKVTFLRLNYNKLSDDGIPPNGFNVSSILDLQLSHNQLTKVPPINAHLEHLHLDHNRIKSVNGTQICPV
S-IA--VAEDY-GFHGNIPRLRYLRLDGNEIQPPIPLDIMICFRLLQA-----------------------V
II
>tr|A0A091LVN0|A0A091LVN0_CARIC/21-352  Keratocan OS=Cariama cristata GN=N322_01536 PE=4 SV=1
RTVRQ--VYDDLDPEHWSH-YTSECPRECFCPPSFPNALYCDNKGLKEIPAIPARIWYLYLQNNLIETVSEK
PFVNATHLRWINLNKNKITNSGIESGVLSKLKKLLYLFLEDNELEEVPAPLPVGLEQLRLARNKISRIPEGV
FSNLENLTMLDLHQNSLLDSALQSDTFQGLNNLMQLNIAKNSLKKMPLSIPANTLQLFLDNNSIEVIPENYF
SAIPKVTFLRLNYNKLSDDGIPPNGFNVSSILDLQLSHNQLTKIPPINAHLEHLHLDHNRIKSVNGTQMCPV
S-IA--LAEDY-GLYGNTPRLRYLRLDGNEIQPPIPLDVMICFRLLQA-----------------------V
VI
>tr|A0A091RNA1|A0A091RNA1_9GRUI/21-352  Keratocan OS=Mesitornis unicolor GN=N332_14589 PE=4 SV=1
RTVRQ--VYDELDPEHWSH-YTSECPRECFCPPSFPNALYCDNKGLKEIPAIPARIWYLYLQNNLIETVSEK
PFVNATHLRWINLNKNKITNSGIESGVLSKLKKLLYLFLEDNELEEVPAPLPVGLEQLRLARNKISRIPEGV
FNNLENLTMLDLHHNSLLDSALQSDTFQGLNNLMQLNIAKNSLKKMPLSIPANTLQLFLDNNSIEVIPENYF
SAIPKVTFLRLNYNKLSDDGIPPNGFNVSSILDLQLSHNQLTKIPPINAQLEHLHLDHNRIKSVNGTQMCPV
S-IA--IAEDY-GFYGNTPRLRYLRLDGNEIQPPIPLDIMICFRLLQA-----------------------V
II
>tr|A0A091PKT0|A0A091PKT0_HALAL/21-352  Keratocan OS=Haliaeetus albicilla GN=N329_12103 PE=4 SV=1
RTVRQ--VYDELDPEHWSH-YTSECPRECFCPPSFPNALYCDNKGLKEIPVIPARIWYLYLQNNLIETVSEK
PFVNATHLRWINLNKNKITNNGIESGVLSKLKRLLYLFLEDNELEEVPAPLPVGLEQLRLARNKISRIPEGV
FSNLENLTMLDLHHNSLLDSALQSDTFQGLNNLMQLNIAKNSLKKMPSSIPANTLQLFLDNNSIEVIPENYF
SAIPKVTFLRLNYNKLSDDGIPPNGFNVSSILDLQLSHNQLTKIPPFNAHLEHLHLDHNRIKSVNGTQICPV
S-IA--IAEDY-GLYGNTPRLRYLRLDGNEIQPPIPLDIMICFRLLQA-----------------------V
VI
>tr|A0A091K7Y3|A0A091K7Y3_COLST/21-352  Keratocan OS=Colius striatus GN=N325_04800 PE=4 SV=1
RTVRQ--VYDELDPEHWSH-YTSECPQECFCPPSFPNALYCDNKGLKEIPAIPARIWYLYLQNNLIETVSEK
PFVNATHLRWINLNKNKITNSGIEAGVLSKLKRLLYLFLEDNELEEVPAPLPVGLEQLRLARNKISRIPEGV
FSNLENLTMLDLHQNSLLDSALQSDTFQGLNNLMQLNIAKNSLKKMPLSIPANTLQLFLDNNSIEVIPENYF
SAIPKVTFLRLNYNKLSDDGIPPNGFNVSSILDLQLSHNLLTKIPPINAQLEHLHLDHNRIKSVNGTQICPV
S-IA--IAEDY-GIYGNTPRLRYLRLDGNEIQPPIPLDIMICFRLLQA-----------------------V
VI
>tr|A0A091NYY6|A0A091NYY6_APAVI/21-352  Keratocan OS=Apaloderma vittatum GN=N311_02797 PE=4 SV=1
RTVRQ--VYDELDPEHWSH-YTSECPQECFCPPSFPNALYCDNKGLKEIPAIPARIWYLYLQNNLIETISEK
PFVNATHLRWINLNKNKITNSGIENGVLSKLKRLLFLFLEDNELEEVPAPLPVSLEQLRLARNKISRIPEGV
FSNLENLTMLDLHQNSLLDSALQSDTFQGLNNLMQLNIAKNSLKKMPLSIPSNTLQLFLDNNSIEVIPENYF
SAIPKVTFLRLNYNKLSDDGIPPNGFNVSSILDLQLSHNQLTKIPPINAHLEHLHLDHNRIKSVNGTQICPV
S-ID--VAEDY-GLYGNTPRLRYLRLDGNEIQPPIPLDIMICFRLLQA-----------------------V
VI
>tr|A0A093R1B4|A0A093R1B4_PHACA/21-352  Keratocan OS=Phalacrocorax carbo GN=N336_04785 PE=4 SV=1
RTVRQ--VYDELDPEHWSH-YTFECPQECFCPPSFPNALYCDNKGLKEIPAIPARIWYLYLQNNLIETVSEK
PFVNATHLRWINLNKNKITNRGIESGVLSKLKRLLYLFLEDNELEEVPAPLPVGLEQLRLARNKISRIPEGV
FSNLENLTMLDLHQNSLLDSALQSDTFQGLNNLMQLNIAKNSLKKMPLSIPANTLQLFLDNNSIEVIPENYF
SAIPKVTFLRLNYNKLSDDGIPPNGFNVSSILDLQLSHNQLTKIPPINAHLEHLHLDHNRIKSVNGTQICPV
S-IA--VAEDY-GFYGNTPRLRYLRLDGNEIQPPIPLDIMICFRLLQA-----------------------V
VI
>tr|A0A091QT83|A0A091QT83_MERNU/21-352  Keratocan OS=Merops nubicus GN=N331_04739 PE=4 SV=1
RTVRQ--VYDELDPEHWSH-YTSECPQECFCPPSFPNALYCDNKGLKEIPAIPARIWYLYLQNNLIETVSEK
PFANATHLRWINLNKNKITNNGIESGVLSKLKRLLYLFLEDNELEEVPAPLPVGLEQLRLARNKISRIPEGV
FSNLENLTMLDLHQNSLLDSALQSDTFQGLKNLMQLNIAKNSLKKMPLSIPANTLQLFLDNNSIEVIPENYF
SAIPKVTFLRLNYNKLSDDGIPSNGFNVSSILDLQLSHNQLTKIPPINAHLEHLHLDHNRIKSVNGTQICPV
S-IA--IAEEY-GFYGNIPRLRYLRLDGNEIQPPIPLDIMICFRLLQA-----------------------V
VI
>tr|A0A091WH99|A0A091WH99_OPIHO/21-352  Keratocan OS=Opisthocomus hoazin GN=N306_04211 PE=4 SV=1
RTVRQ--VYDELDPEHWSH-YTFECPRECFCPPSFPNALYCDNKGLKEIPAIPARIWYLYLQNNLIETVSEK
PFVNATHLRWINLNKNKITNSGIESGVLSKLKRLLYLFLEDNELEEVPAPLPVGLEQLRLARNKISRIPDGV
FSNLENLTMLDLHQNSLLDSALQSDTFQGLNNLMQLNIAKNSLKKMPLSIPANTLQLFLDNNSIEVIPENYF
SAIPKVTFLRLNYNKLSDEGIPSNGFNVSSILDLQLSHNQLTKIPPINAHLEHLHLDHNRIKSVNGTQICPV
S-IA--VAEDY-SFYSNLPRLRYLRLDGNEIQPPIPLDIMICFRLLQA-----------------------V
VI
>tr|A0A091L542|A0A091L542_CATAU/21-352  Keratocan OS=Cathartes aura GN=N323_02728 PE=4 SV=1
RTVRQ--VYDELDPEHWSH-YTFECPRECFCPPSFPNALYCDNKGLKEIPAIPARIWYLYLQNNLIETISEK
PFVNATHLRWINLNKNKITNSGIESGVLSKLKRLLYLFLEDNELEEVPAPLPVGLEQLRLARNKISRIPEGV
FSNLENLTMLDLHQNRLLDSALQSDTFQGLNNLMQLNIAKNSLKKMPLSIPANTLQLFLDNNSIEVIPENYF
SAIPKVTFLRLNYNKLSDDGIPPNGFNVSSILDLQLSHNRLTKIPPINAHLEHLHLDHNRIKSVNGTQICPV
S-IA--IAEDY-GFYGNIPRLRYLRLDGNEIQPPIPLDIMICFRLLQA-----------------------V
VI
>tr|A0A091TI64|A0A091TI64_PHALP/21-352  Keratocan OS=Phaethon lepturus GN=N335_00612 PE=4 SV=1
RTVRQ--VYDELDPEHWSH-YTFECPRECFCPPSFPNALYCDNKGLKEIPAIPARIWYLYLQNNLIETVSEK
PFVNATHLRWINLNKNKITNSGIESGVLSKLKKLLYLFLEDNELEEVPAPLPVGLEQLRLARNKISRIPEGV
FSNLENLTMLDLHQNSLLDSALQSNTFQGLNNLMQLNIAKNSLKKMPLSIPANTLQLFLDNNSIEVIPENYF
SAIPKVTFLRLNYNKLSDDGIPPNGFNVSSILDLQLSHNQLTKIPPINAHLEHLHLDHNRIKSVNGTQICPV
S-IA--IAEDY-GFYGNIPRLRYLRLDGNEIQPPIPLDIMICFRLLQA-----------------------V
VI
>tr|A0A093F2J6|A0A093F2J6_GAVST/21-352  Keratocan OS=Gavia stellata GN=N328_02372 PE=4 SV=1
RTVRQ--VYDELDPEHWSH-YTFECPRECFCPPSFPNALYCDNKGLKEIPAIPARIWYLYLQNNLIETISEK
PFVNATHLRWINLNKNKITNSGIESGVLSKLKRLLYLFLEDNELEEVPAPLPVGLEQLRLARNKISRIPEGV
FSNLENLTMLDLHQNSLLDSALQSDTFQGLNNLMQLNIAKNSLKKMPLSLPANTLQLFLDNNSIEVIPENYF
SAIPKVTFLRLNYNKLSDDGIPPNGFNVSSILDLQLSHNQLTKIPPINAHLEHLHLDHNRIKSVNGTEICPV
S-IA--VAEDY-GFYGNIPRLRYLRLDGNEIQPPIPLDIMICFQLLQA-----------------------V
VI
>tr|A0A093I682|A0A093I682_EURHL/21-352  Keratocan OS=Eurypyga helias GN=N326_01590 PE=4 SV=1
RTVRQ--VYDELDPEHWSH-YTFECPRECFCPPSFPNALYCDNKGLKEIPAIPARIWYLYLQNNLIQTISEK
PFLNATHLRWINLNKNKITNSGIESGVLSKLKKLLYLFLEDNELEEVPAPLPVGLEQLRLARNKISRIPEGV
FSNLENLTMLDLHQNSLLDSALQSDTFQGLNNLMQLNIAKNSLKKMPLSIPANTLQLFLDNNSIEVIPENYF
NAIPKVTFLRLNYNKLSDDGIPPNGFNVSSILDLQLSHNQLTKIPPINAHLEHLHLDHNRIKSVNGTEICPV
S-IA--VAEDY-GLYGNIPRLRYLRLDGNEIQPPIPLDIMICFRLLQA-----------------------V
VI
>tr|A0A0A0AE99|A0A0A0AE99_CHAVO/21-352  Keratocan OS=Charadrius vociferus GN=N301_14734 PE=4 SV=1
RTVRQ--VYDELDPEHWSR-YTSECPRECFCPPSFPNALYCDNKGLTEIPAIPARIWYLYLQNNLIETVSEK
PFVNATHLRWINLNKNKITNSGIESGVLSKLKRLLYLFLEDNELEEVPSPLPVGLEQLRLARNKISRIPEGV
FSNLENLTMLDLHQNSLLDSALQSDTFQGLNNLMQLNIAKNSLKKMPLSIPANTLQLFLDNNSIEVIPENYF
RAIPNVTFLRLNYNKLSDDGIPPNGFNVSSILDLQLSHNQLTKIPPINAHLEHLHLDHNRIKSVNGTEICPV
S-IA--VAEDY-GFYGNIPRLRYLRLDGNEIQPPIPLDVMICFRLLQA-----------------------V
VI
>tr|A0A093EW30|A0A093EW30_TAUER/21-352  Keratocan OS=Tauraco erythrolophus GN=N340_00778 PE=4 SV=1
RTVRQ--VYDELDPEHWSH-YTFECPRECFCPPSFPNALYCDNKGLKEIPAIPARIWYLYLQNNLIETVSEK
PFVNATHLRWINLNKNKITNSGIESGVLSKLKRLLYLFLEDNELEEVPAPLPMGLEQLRLARNKISRIPEGV
FNNLENLTMLDLHQNSLLDSALQSDTFQGLNNLMQLNIAKNSLKKMPLSIPANTLQLFLDNNSIEVIPENYF
SAIPKVTFLRLNYNKLSDDGIPPNGFNVSSILDLQLSHNQLTKIPPINAHLEHLHLDHNKIKSVNGTQICPV
S-IA--VAEDY-GFYGNIPRLRYLRLDGNEIQPPIPLDVMICFRLLQA-----------------------V
VI
>tr|A0A091IP85|A0A091IP85_9AVES/21-352  Keratocan OS=Egretta garzetta GN=Z169_09056 PE=4 SV=1
RTVRQ--AYDEMEPDHWSH-YTFECPRECFCPPSFPNALYCDNKGLKEIPAIPARIWYLYLQNNLIETVSEK
PFVNATHLRWINLNKNKITNSGIENGVLSKLKRLLYLFLEDNELEEVPAPLPVGLEQLRLARNKISRIPEGV
FSNLENLTMLDLHQNSLLDSSLQSDTFQGLNNLMQLNIAKNSLKKMPLSIPANTLQLFLDNNSIEVIPENYF
SAIPKVTFLRLNYNKLSDDGIPPNGFNVSSILDLQLSHNQLTKIPPINAHLEHLHLDHNRIKSVNGTQICPV
S-IA--VAEDY-GFYGNIPRLRYLRLDGNEIQPPIPLDIMICFRLLQA-----------------------V
VI
>tr|A0A087V5B7|A0A087V5B7_BALRE/21-352  Keratocan OS=Balearica regulorum gibbericeps GN=N312_00775 PE=4 SV=1
RTVRQ--VYDELDPDHWSH-YTFECPQECFCPPSFPNALYCDNKGLKEIPAIPARIWYLYLQNNLIETISEK
PFVNATHLRWINLNKNKITNSGIGSGVLSKLKRLLYLFLEDNELEEVPAPLPVGLEQLRLARNKISRIPEGV
FSNLENLTMLDLHQNSLLDSALQSDTFQGLNNLMQLNIAKNSLKKMPLSIPANTLQLFLDNNSIEVIPENYF
SAIPKVTFLRLNYNKLSDDGIPPNGFNVSSILDLQLSHNQLTKIPPINAHLEHLHLDHNRIKSVNGTQICPV
S-IS--VAEDH-GFYGNIPRLRYLRLDGNEIQPPIPLDIMICFRLLQA-----------------------V
II
>tr|A0A091UKX4|A0A091UKX4_PHORB/21-352  Keratocan OS=Phoenicopterus ruber ruber GN=N337_06892 PE=4 SV=1
RTVRQ--VYDELDPEHWSH-YTSECPRECFCPPSFPNALYCDNKGLKEIPAIPARIWYLYLQNNLIESISEK
PFVNATHLRWINLNKNKITNSGIESGVLSKLKRLLYLFLEDNELEEVPAPLPAGLEQLRLARNKISRIPEGV
FSNLENLTMLDLHQNSLLDSALQSDTFQGLNNLMQLNIAKNSLKKMPLSIPANTLQLFLDNNSIEVIPENYF
SAIPKVTFLRLNYNKLSDDGIPPNGFNVSSILDLQLSHNQLTKIPPINARLEHLHLDHNRIKSVNGSQICPV
S-IA--VAEDY-GFYGNIPRLRYLRLDGNEIQPPIPLDIMICFQLLQA-----------------------V
VI
>tr|A0A091FZ31|A0A091FZ31_9AVES/21-352  Keratocan OS=Cuculus canorus GN=N303_06982 PE=4 SV=1
RNVRQ--VYDELDPEHWSH-YTSECPRECFCPPSFPNALYCDNKGLKEIPAIPARIWYLYLQNNLIETVSEK
PFVNATHLRWINLNKNKITNNGIENGVLSKMKRLLYLFLEDNELEEVPAPLPVGLEQLRLARNKISRIPEGV
FNNLENLTMLDLQQNSLLDSALQSDTFQGLNNLMQLNIAKNSLKKMPLSIPANTLQLFLDNNSIEVIPENYF
SAIPKVTFLRLNYNKLSDDGIPPNGFNVSSILDLQLSHNQLTKIPPINAHLEHLHLDHNKIKSVNGTQICPV
S-IA--VAEDH-GLYGNIPRLRYLRLDGNEIQPPIPLDIMICFRLLQA-----------------------V
II
>tr|A0A091RPB6|A0A091RPB6_NESNO/21-352  Keratocan OS=Nestor notabilis GN=N333_10296 PE=4 SV=1
RTVRQ--VYDELDPEHWSR-YTSECPQECFCPPSFPNALYCDNKGLKEIPAIPARIWYLYLQNNLIETISEK
SFVNATHLRWINLNKNKITNSGIESGVLSKLKRLLYLFLEDNELEEVPAPLPVGLEQLRLARNRISRIPEGV
FSNLENLTMLDLHQNSLLDSALQSDTFQGLNNLMQLNIAKNSLKKMPLSIPANTLQLFLDNNSIEVIPENYF
SAIPKVTFLRLNYNKLSDDGIPPNGFNVSSILDLQLSHNQLTKIPPINAHLEHLHLDHNRIKSVNGTQICPV
S-IA--VAEDH-GFYGNIPRLRYLRLDGNEIQPPIPLDIMICFRLLQA-----------------------V
VI
>XP_014466417.1/21-351  PREDICTED: keratocan [Alligator mississippiensis]
RTVRQ--AYDVTDPEDWPY-FTFECPKECFCPPGFPNALYCDNKGLKEIPAIPARIWYLYLQNNFIETISEK
PFVNATYLRWINLNKNKITNKGIENGALSKLKRLLYLFLEDNELEEVPAPLPTSLEQLRLAKNNISRIPEGV
FSNLENLTLLDLHHNMLLDSALQSDTFQGLNSLMQLNIAKNSLKKMPLSLPANTMQLFLDNNSIEVIPENYF
NAIPKVTFLRLNYNKLSDDGIPPNVFNVSSILDLQLSHNQLTKIPPISAQLEHLHLDHNRIQNVSGTQICPA
S-IS--I-EDY-VPYNDFPRLRYLRLDGNDIQPPIPLDIMICFRLLQA-----------------------I
VI
>XP_020671119.1/22-351  keratocan [Pogona vitticeps]
QNIRL--MDDELDPYDWSL-YSFECPQECFCPPSFPNALYCDSKELKEIPAIPARIWYLYLQNNHIGTVTGK
SFMNATQLKWINLNKNKITSNGIEKGVFSNMKNLLYLFLEDNELEEVPAPLPASLEQLRLARNKITTIPEGA
FSNLENLTVLDLHQNTLLDSTLSSNTFQGLNSLMQLNIAQNSLTKMPPALPNNVVQLYLDNNSIEAIPANYF
DAMLKLVFLRLNNNKLTDEGLPMNVFNISSLLVLQLSYNALTRIPAISVHLEHLHLDNNKIDNVNGTQMCPV
P-IA--G--DY-VYERNVPALRYLRLDGNEIKPPIPFDLMLCFRLLQA-----------------------V
VV
>tr|M7BEH4|M7BEH4_CHEMY/21-351  Keratocan OS=Chelonia mydas GN=UY3_06484 PE=4 SV=1
RNVRQ--VYDVMDPEDWSL-FTFECPQECFCPPSFPNALYCDNKGLKEIPAIPARIWYLYLQNNLIETISEK
PFVNATHLKWVNLNKNKITSNGIEEGVLSKLKRLLYLFLEDNELEEVPAPLPTSLEQLRLARNKISRIPEGV
FSNLENLTMLDLHHNKLLDSALQSDTFQGLNNLMQLNIAKNSLKKMPLSIPANTMQLFLDNNSIEVIPENYF
SAIPKVTFLRLNYNKLSDDGIPPNVFNVSSILDLQLSHNQLTKIPPFNAHLEHLHLDHNRIKSVNVTLMCPT
S-IA--I-EDH-SSYGNMPHLRYLRLDGNEIQPPIPLDIMTCFRLLQA-----------------------V
VI
>XP_018412226.1/27-351  PREDICTED: keratocan [Nanorana parkeri]
--------YDYFDLEPSHL-IAFECPKECVCPTNFPRALYCDSKGLKEVPPIPSRIWYLYLHNNAIETLNEK
AFVNATQLRWINLNKNKLTNQKIEKNVFRNMKNLLYLFLEDNELDGIPNPLPSTLEQLRLARNKISKIPEGV
FKKLENLTLLDLHHNKLTDGSFQADALTELKSLMQFNVAKNSLKKMPTGLPSNTIQLYLDNNNIAAIPNNYF
NNIPKIAFLRLNYNKLSDSGVPANVFNVTSMLDLQLSYNELSSLPVVNGHLERLHLDHNKIKNINGTIICPN
E-VR--EE--YDPHFPHGPRLRYLRLDGNEIQPPIPLDLMICFRLLQT-----------------------V
VI
>XP_002937114.2/32-356  PREDICTED: keratocan [Xenopus tropicalis]
--------YDYTDLGTYPL-FSIDCPKECVCPSSFPHAIYCDNKGLKEVPHIPSRTWYLYLHNNLIESLKEE
SFANATEIKWINLSRNKLSNKNISKSLLKSLKSLLYLYLDDNDLEEVPAPLPESIEQIRLARNKISKVPEGV
FSKLGNLTLLDLHHNKLTDSSFQADVFNGLKSLMQLNLAKNSLKKMPPGLPLNTVQLYLDNNNIEEIPKNYF
NNIPRITFIRLNYNKLSDTGVPVNVFNVTSLLDLQLSYNELTAVPIVNGHLERLHLDHNKIKNINGNILCPE
V-VK--EE--FDPHFPHGPRLRYLRLDGNEVQPPIPLELMICFRLLQT-----------------------V
VI
>XP_014352190.1/86-416  PREDICTED: keratocan [Latimeria chalumnae]
QWYAQQPLSDYANPE-----SLSVCPRECFCPPDFPNTLYCNNRKLKEVPVIPSRIWYLHLQENVIETISEK
SFPNPIELKWINLSKNKLSSKGIEKGVFRKIKNLLYLYLNDNQLEEIPAPLPSSLEQLHLARNKISRIPDGA
FSSLGNLTLLDLHHNILKNDVVMDNTFKGLKNLLQLNLAKNALKKMPPTLPPTTLQLFLDNNSIEAIPESYF
NAVPKLAFLRLNHNKLSDSGIPKNVFNVSSILDLQLSYNELTLIPTIHASLEHLHLNDNKIKSINGTVMCPT
S-IATVQ-ESE-SFYETGPRLRYLRLDGNQIQLPLPQDLLMCFRLLHA-----------------------V
VI
>tr|Q5RI43|Q5RI43_DANRE/27-348  Keratocan OS=Danio rerio GN=kera PE=2 SV=1
---------DEIPYEHLMS-QLQACPKECNCPPNFPNAVYCDNKGLKSIPVIPPYTWYLYLQNNLIDVLSAN
ALRNATQLKWINLNRNKITTEGLEVDALRAMSNLVHLYMEDNLLSSIPSPLPAKLEQLRLSRNKISKIPPGV
FSGMGHLTLLDLQSNKLQDDAVTEVSLKGLNNLIQINLAKNQLNSMPLGLPPTTTQIFLDGNNIEKIPAEYF
KGLPKVASLRLNRNKLANGGIPKNVFNLSSILDLQLSHNQLTEVPVISSGLEHLHLDHNKIKSVNSSDICPP
G-VL----DD--HLEEKSPRLRYLRLDGNEIQPPIPRELMTCFRLLRA-----------------------V
VI
>tr|G9MBE7|G9MBE7_CARAU/27-348  Keratocan OS=Carassius auratus GN=KERA PE=2 SV=1
---------EEIPYEHLIS-QIQACPKECHCPPSFPNAVYCDNKGLKRIPVIPPYPWYLYLQNNLIDVLSAN
SLHNATQLRWINLNHNKITSEGLEADALKAMSNLVHLYMEDNLLTSIPSPLPAKLEQLRLSRNRISKIPPGV
FSGMDYLTLLDLQGNKLQDDAVTEVSLKGLNNLIQINLAKNQLNTMPLGLPPTTKQIFLDSNNIEKIPAEYF
KGLPKVVSLRLNRNKLANGGIPNNVFNLSSILDLQLSHNQLTEIPVISSGLEHLHLDHNKIKSVNSSDICPP
G-AL----DE--YLDEKGPRLRYLRLDGNEIKPPIPRELMMCFRLLRA-----------------------I
VI
>tr|A0A0P7VL56|A0A0P7VL56_9TELE/18-341  Keratocan-like OS=Scleropages formosus GN=Z043_104013 PE=4 SV=1
---------QDMPYEYYLA-QMRTCPKECHCPPSIPNTVYCDNKGLKTIPSVPPHTWYLYLQNNQIEVVSSD
SLRNATQLRWLNLNRNKITSAGVEEGVFLSLASLLHLYMEDNLLTAIPTPLPPTLEQLRLSKNQISKIPPGA
FIGLDHLVLLDLQGNKLQDDSVTEASLKGLTNLVQINLAKNGLKNMPLGLPPTTTQLFLDGNSIEKIPTDYF
KDLPKVAFLRLNRNKLVDGGLPKHIFNLSSILDLQLSHNQLTQVPQIPASLEHLHLNNNQIKSVNGTSICPA
S-TS--AMDN--YVQDQGPQLRYLRLDGNEIKPPIPVDLMACFYHLRA-----------------------V
VI
>tr|A0A147A140|A0A147A140_FUNHE/20-363  Keratocan OS=Fundulus heteroclitus PE=4 SV=1
---------QDMPYEELLA-QIQACPKECTCPQNFPRAVYCDNKGLKSIPKIPPYTWYLYLQNNLIETLPSD
ALQNATQLRWMNLNRNKITSDGVEEGVLGAMNHLAHLYMDDNLLSTVPSPLPASLEHLRLSRNRISKIPAGV
FIGLDKLNLLDLQANKLMDDAVTEVSLKGLTNLVQINLAKNQLSSMPLGLPPTTTQLFLDGNNIDKIPADYF
KGLPKVAFLRLNHNKLGSSGVPKDIFNISSMLDLQLSHNQLTEVPVIPSGLEHLYLDHNKIASVNGSSVCPI
S-VE--ALDG--STNESVPRLRYLRLDGNEISPPIP---MECCHLLSSPPVYCYLNKKIYNVLRANSVPTQL
LK
>XP_007893501.1/21-343  PREDICTED: keratocan [Callorhinchus milii]
QRASD--YFS----------YLRDCPKECFCPPNFPNALYCDGRKLKEMPVVPARIWYVYLQNNLIETLSES
SFKNASQLKWINLNKNKISNHNISKGLFQKMNNLLYLYLEDNDLEEVPSPLPNSLEQLRLARNKISKIPKGT
FSNLENLSMLDLHHNKLGDFAFEENTFQGLETLVQLNMAKNGLKKMPQGIPASTLQLFLDNNSIEALPENYF
NDLPKLTFVRLNHNKISDQGIPKTVFNVSSILDLQLSHNQLTAFPPFHLKLEHLYLDHNQIKRINGTQICPT
P-VGSI--DQY-PPKELLPRLRYLRLDGNGIKPPIPLNVMICFRLLSG-----------------------I
VI
