# Supplementary material for: The origins and developments of sulfation-prone tyrosine-rich and acidic N- and C-terminal extensions of class ll and lll small leucine-rich repeat proteins shed light on connective tissue evolution in vertebrates
Source: BMC Evol Biol. 2020 Jun 23;20:73. doi: 10.1186/s12862-020-01634-3 (PMC7310474; doi:10.1186/s12862-020-01634-3)
Supplement: Supplementary file 6 — Additional file 6. PRELP. FASTA format file (.fasta) containing the complete multiple sequence alignment of the PRELP dataset with signal peptides removed. May be accessed using common multiple sequence alignment workbenches such as Jalview. [file 12862_2020_1634_MOESM6_ESM.txt]

>sp|P51888|PRELP_HUMAN/21-382  Prolargin OS=Homo sapiens GN=PRELP PE=1 SV=1
QPTRRPRPGTGPGRRPRPRPR--------PT-----PSFPQ-----P---DEPAEPTDLPPPLPPGPPSIFP
DCPRECYCPPDFPSALYCDSRNLRKVPVIPPRIHYLYLQNNFITELPVESFQNATGLRWINLDNNRI--RKI
DQRVLEKLPGLVFLYMEKNQLEEVPSALPRNLEQLRLSQNHISRIPPGVFSKLENLLLLDLQHNRLSDGVFK
PDTFHGLKNLMQLNLAHNILRKMPPRVPTAIHQLYLDSNKIETIPNGYFKSFPNLAFIRLNYNKLTDRGLPK
NSFNISNLLVLHLSHNRISSVPAINNRLEHLYLNNNSIEKINGTQICPNDLVAFHDFS-SDLENVPHLRYLR
LDGNYLKPPIPLDLMMCFRLLQSVVI
>tr|H2N435|H2N435_PONAB/20-380  Uncharacterized protein OS=Pongo abelii GN=PRELP PE=4 SV=1
QPTRRSR-GTGPGRRPRPRPR--------PT-----PSFPQ-----P---HEPAEPTDLPPPLPPGPPSIFP
DCPRECYCPPDFPSALYCDSRNLRKVPVIPPRIHYLYLQNNFITELPVESFQNATGLRWINLDNNRI--RKI
DQRVLEKLPGLVFLYMEKNQLEEVPSALPQNLEQLRLSQNHISRIPPGVFSKLENLLLLDLQHNRLSDGVFK
PDTFQGLKNLMQLNLAHNILRKMPPRVPTAIHQLYLDSNKIETIPNGYFKSFPNLAFIRLNYNKLTDRGLPK
NSFNISNLLVLHLSHNRISSVPAINNRLEHLYLNNNSIEKINGTQICPNDLVAFHDFS-SDLENVPHLRYLR
LDGNYLKPPIPLDLMMCFRLLQSVVI
>tr|H2R1T6|H2R1T6_PANTR/21-382  Proline/arginine-rich end leucine-rich repeat protein OS=Pan troglodytes GN=PRELP PE=2 SV=1
QPTRRPRPGTGPGRRPRPRPR--------PT-----PSFPQ-----P---DEPAEPTDLPPPLPPGPPSIFP
DCPRECYCPPDFPSALYCDSRNLRKVPVIPPRIHYLYLQNNFITELPVESFQNATGLRWINLDNNRI--RKI
DQRVLEKLPGLVFLYMEKNQLEEVPSALPRNLEQLRLSQNHISRIPPGVFSKLENLLLLDLQHNRLSDGVFK
PDTFHGLKNLMQLNLAHNILRKMPPRVPTAIHQLYLDSNKIETIPNGYFKSFPNLAFIRLNYNKLTDRGLPK
NSFNISNLLVLHLSHNRISSVPAINNRLEHLYLNNNSIEKINGTQICPNDLVAFHDFS-SDLENVPHLRYLR
LDGNYLKPPIPLDLMMCFRLLQSVVI
>tr|G3RIQ2|G3RIQ2_GORGO/21-382  Uncharacterized protein OS=Gorilla gorilla gorilla GN=PRELP PE=4 SV=1
QPTRRPRPGTGPGRRPRPRPR--------PT-----PSFPQ-----P---DEPAEPTDLPPPLPPGPPSIFP
DCPRECYCPPDFPSALYCDSRNLRKVPVIPPRIHYLYLQNNFITELPVESFQNATGLRWINLDNNRI--RKI
DQRVLEKLPGLVFLYMEKNQLEEVPSALPRNLEQLRLSQNHISRIPPGVFSKLENLLLLDLQHNRLSDGVFK
PDTFQGLKNLMQLNLAHNILRKMPPRVPTAIHQLYLDSNKIETIPNGYFKSFPNLAFIRLNYNKLTDRGLPK
NSFNISNLLVLHLSHNRISSVPAINNRLEHLYLNNNSIEKINGTQICPNDLVAFHDFS-SDLENVPHLRYLR
LDGNYLKPPIPLDLMMCFRLLQSVVI
>tr|F7FA61|F7FA61_MACMU/21-382  Prolargin OS=Macaca mulatta GN=PRELP PE=2 SV=1
QSTRRPRPGTGPGRRPRPRPR--------PT-----PSFPQ-----P---HEPAEPTDLPPPLPPGPPSVFP
DCPRECYCPPDFPSALYCDSRNLRKVPVIPPRIHYLYLQNNFITELPLESFQNATGLRWINLDNNRI--RKI
DQRVLEKLPGLVFLYMEKNQLEEVPSALPRNLEQLRLSQNHISRIPPGVFSKLENLLLLDLQHNRLSDGVFK
PDTFQGLKNLMQLNLAHNILRKMPPRVPTAIHQLYLDSNKIETIPNGYFKSFPNLAFIRLNYNKLTDRGLPK
NSFNISNLLVLHLSHNRISSVPAINNRLEHLYLNNNSIEKINGTQICPNNLVAFHDFS-SDLENVPHLRYLR
LDGNYLKPPIPLDLMMCFRLLQSVVI
>tr|A0A0D9RPE4|A0A0D9RPE4_CHLSB/21-382  Uncharacterized protein OS=Chlorocebus sabaeus GN=PRELP PE=4 SV=1
QSTRRPRPGTGPGRRPRPRPR--------PT-----PSFPQ-----P---HEPAEPTDLPPPLPPGPPSVFP
DCPRECYCPPDFPSALYCDSRNLRKVPVIPPRIHYLYLQNNFITELPLESFQNATGLRWINLDNNRI--RKI
DQRVLEKLPGLVFLYMEKNQLEEVPSALPRNLEQLRLSQNHISRIPPGVFSKLENLLLLDLQHNRLSDGVFK
PDTFQGLKNLMQLNLAHNILRKMPPRVPTAIHQLYLDSNKIETIPNGYFKSFPNLAFIRLNYNKLTDRGLPK
NSFNISNLLVLHLSHNRISSVPAINNRLEHLYLNNNSIEKINGTQICPNNLVAFHDFS-SDLENVPHLRYLR
LDGNYLKPPIPLDLMMCFRLLQSVVI
>tr|A0A096NPR2|A0A096NPR2_PAPAN/21-382  Uncharacterized protein OS=Papio anubis GN=PRELP PE=4 SV=1
QSTRRPRPGTGPGRRPRPRPR--------PT-----PSFPQ-----P---HEPAEPTDLPPPLPPGPPSVFP
DCPRECYCPPDFPSALYCDSRNLRKVPVIPPRIHYLYLQNNFITELPLESFQNATGLRWINLDNNRI--RKI
DQRVLEKLPGLVFLYMEKNQLEEVPSALPRNLEQLRLSQNHISRIPPGVFSKLENLLLLDLQHNRLSDGVFK
PDTFQGLKNLMQLNLAHNILRKMPPRVPTAIHQLYLDSNKIETIPNGYFKSFPNLAFIRLNYNKLTDRGLPK
NSFNISNLLVLHLSHNRISSVPAINNRLEHLYLNNNSIEKINGTQICPNNLVAFHDFS-SDLENVPHLRYLR
LDGNYLKPPIPLDLMMCFRLLQSVVI
>tr|G1S918|G1S918_NOMLE/21-382  Uncharacterized protein OS=Nomascus leucogenys GN=PRELP PE=4 SV=1
QPTRRPRPGTGPGRRPRPRPR--------PT-----PSFPQ-----P---HEPAEPTDLPPPLPPGPPSVFP
DCPRECYCPPDFPSALYCDSRNLRKVPIIPPRIHYLYLQNNFITELPVESFQNATGLRWINLDNNRI--RKI
DQRVLEKLPGLVFLYMEKNQLEEVPSALPRNLEQLRLSQNHISRIPPGVFSKLENLLLLDLQHNRLSDGVFK
PDTFQGLKNLMQLNLAHNILRKMPPRVPTAIHQLYLDSNKIETIPNGYFKSFPNLAFIRLNYNKLTDRGLPK
NSFNISNLLVLHLSHNRISSVPAINNRLEHLYLNNNSIEKINGTQICPNDLVAFHDFS-SDLENVPHLRYLR
LDGNYLKPPIPLDLMMCFRLLQSVVI
>tr|F7GFP1|F7GFP1_CALJA/21-382  Prolargin OS=Callithrix jacchus GN=PRELP PE=2 SV=1
QPTRRPRPGTGPGRRPRPRPR--------PT-----PSFPQ-----P---YEPAEPTDLPPPLPPGPPSIFP
DCPRECYCPPDFPSALYCDSRNLRKVPIIPPRIHYLYLQNNFITELPVESFQNATGLRWINLDNNRI--RKI
DQRVLEKLPGLVFLYMEKNQLEEVPSALPRNLEQLRLSQNHISRIPPGVFSKLENLLLLDLQHNRLSDGVFK
PDTFQGLKNLMQLNLAHNILRKMPPRVPTAIHQLYLDSNKIENIPNGYFKSFPNLAFIRLNYNKLTDRGLPK
NSFNISNLLVLHLSHNRISSMPAINNRLEHLYLNNNSIEKINGTQICPNDLVAFHDFS-SDLENVPHLRYLR
LDGNYLKPPIPLDLMMCFRLLQSVVI
>sp|Q9JK53|PRELP_MOUSE/22-378  Prolargin OS=Mus musculus GN=Prelp PE=1 SV=2
QPT-RPKPG--I--RRKPKPR--------PT-----PRFPQ-----A---PEPAEPTDLPPPLPPGPPSVFP
DCPRECYCPPDFPSALYCDSRNLRRVPVIPPRIHYLYLQNNFITELPLESFQNATGLRWVNLDNNRI--RKV
DQRVLGKLPSLAFLYMEKNQLEEVPSALPRNLEQLRLSQNLISRIPPGVFSKLENLLLLDLQHNRLSDGVFK
ADTFQGLKNLMQLNLAHNILRKMPPKVPQAIHQLYLDSNKIETIPNGYFKDFPNLAFIRMNYNKLSDRGLPK
NSFNISNLLVLHLSHNKISNVPAISNKLEHLYLNNNSIEKINGTQICPNNLVAFHDFS-SDLENVPHLRYLR
LDGNFLKPPIPLDLMMCFRLLQSVVI
>sp|Q9EQP5|PRELP_RAT/22-377  Prolargin OS=Rattus norvegicus GN=Prelp PE=2 SV=1
QPR--PKPG--I--RRKPKPR--------PT-----PSFPQ-----P---HEPAEPTDLPPPLPPGPPSVFP
DCPRECYCPPDFPSALYCDSRNLRKVPIIPPRIHYLYLQNNFITELPVESFKNATGLRWINLDNNRI--RKV
DQRVLEKLPGLAFLYMDKNQLEEVPSALPRNLEQLRLSQNLISRIPPGVFSKLENLLLLDLQHNRLSDGVFK
ADTFQGLKNLMQLNLAHNILRRMPPKVPPAIHQLYLDSNKIETIPSGYFKDFPNLAFIRMNYNKLSDRGLPK
NSFNISNLLVLHLSHNKISNVPAISNKLEHLYLNNNSIEKINGTQICPSNLVAFHDFS-SDLENVPHLRYLR
LDGNFLKPPIPLDLMMCFRLLQSVVI
>tr|I3N6A5|I3N6A5_ICTTR/22-383  Uncharacterized protein OS=Ictidomys tridecemlineatus GN=PRELP PE=4 SV=1
QSTRRPRPGSRPRPRPQPRPR--------PT-----PSFPQ-----P---HEPAEPTDLPPPLPPGPPSVFP
DCPRECYCPPDFPSALYCDSRNLRKVPVIPPRIHYLYLQNNFISELPVESFKNATGLRWINLDNNRI--RKV
DQRVLEKLPSLVFLYMEKNQLEEVPSALPRNLEQLRLSQNHISRIPPGVFSKLENLLLLDLQHNRLSDGVFK
PDTFQGLKNLMQLNLAHNILRKMPPKVPSAIHQLYLDSNKIETIPNGYFKGFPNLAFIRLNYNRLSDRGLPK
NSFNISNLLVLHLSHNKISNVPAINNKLEHLYLNNNSIEKINGTQICPHDLVAFHDFS-SDLENVPHLRYLR
LDGNFLKPPIPLDLMMCFRLLQSVVI
>sp|Q9GKN8|PRELP_BOVIN/22-381  Prolargin OS=Bos taurus GN=PRELP PE=2 SV=1
QPTRRPRPR--PRPRPRPRLR--------PT-----PSFPQ-----P---DEPTEPTDLPPPLPPGPPSVFP
DCPRECYCPPDFPSALYCDSRNLRKVPVIPSRIHYLYLQNNFITELPVESFKNATGLRWINLDNNRI--RKV
DQRVLEKLPSLVFLYLEKNQLEEVPAALPRNLEQLRLSQNQISRIPPGVFSKLENLLLLDLQHNKLSDGVFK
PDTFQGLKNLMQLNLAHNTLRKMPPKVPSAIHQLYLDSNRIEAIPSGYFKGFPNLAFIRLNYNQLSDRGLPK
NSFNISNLLVLHLSHNRISSVPAISSRLEHLYLNNNSIEKINGTQICPNNIVAFHDFS-SDLEHVPHLRYLR
LDGNYLKPPIPLDLMMCFRLLQSVVI
>tr|W5NUA0|W5NUA0_SHEEP/22-381  Uncharacterized protein OS=Ovis aries GN=PRELP PE=4 SV=1
QPTRRPRPR--PRPRPRPRLR--------PT-----PSFPQ-----P---DEPAEPTDLPPPLPPGPPSVFP
DCPRECYCPPDFPSALYCDSRNLRKVPVIPSRIHYLYLQNNFITELPVESFRNATGLRWVNLDNNRI--RKV
DQRVLEKLPSLAFLYMEKNQLEEVPAALPRNLEQLRLSQNQISRIPPGVFSKLENLLLLDLQHNKLSDGVFK
PDTFQGLKNLMQLNLAHNTLRKMPPKVPSAIHQLYLDSNRIEAIPSGYFKGFPNLAFIRLNYNLLSDRGLPK
NSFNISNLLVLHLSHNRISSVPAISNRLEHLYLNNNSIEKINGTQICPNNLVAFHDFS-SDLEHVPHLRYLR
LDGNYLKPPIPLDLMMCFRLLQSVVI
>tr|E2RL80|E2RL80_CANLF/22-379  Uncharacterized protein OS=Canis lupus familiaris GN=PRELP PE=4 SV=1
QLTRRPRP----RPRPRPRPR--------PT-----PSFSQ-----P---YEPPEPTDLPPPLPPGPPSIFP
DCPRECYCPSDFPSALYCDSRNLRKVPIIPPRIHYLYLQNNFITELPVESFQNATGLRWINLDNNRI--RKI
DQKVLEKLPSLVFLYMEKNQLEEVPSALPRNLEQLRLSQNQISRIPPGVFSKLDSLLLLDLQHNKLSDGVFK
PDTFQGLKNLMQLNLAHNILRKMPPKVPAAIHQLYLDSNKIETIPNGYFKGFPNLAFIRLNYNRLSDRGLPK
NSFNISNLLVLHLSHNKISSVPAINNKLEHLYLNNNSIEKINGTQICPNNLVAFHDFS-SDLENVPHLRYLR
LDGNHLKPPIPLDLMMCFRLLQSVVI
>tr|M3WQY0|M3WQY0_FELCA/22-379  Uncharacterized protein OS=Felis catus GN=PRELP PE=4 SV=1
QLTRRPRP----RPRPRPRPR--------PT-----PGFVQ-----P---HEPSEPTDLPPPLPPGPPSIFP
DCPRECYCPSDFPSALYCDSRNLRKVPVIPPRIHYLYLQNNFITELPVESFQNATGLRWINLDNNRI--RKI
DQKVLEKLPSLVFLYMEKNQLEEVPSALPRNLEQLRLSQNQISRIPPGVFSKLESLLLLDLQHNKLSDGVFK
PDTFQGLKNLMQLNLAHNILRKMPPKVPAAIHQLYLDSNRIETIPNGYFKGFPNLAFIRLNYNRLSDRGLPK
NSFNISNLLVLHLSHNKISSVPAISNNLEHLYLNNNSIEKINGTQICPNNLVAFHDFS-SDLENVPHLRYLR
LDGNHLKPPIPLDLMMCFRLLQSVVI
>tr|M3YJH3|M3YJH3_MUSPF/22-379  Uncharacterized protein OS=Mustela putorius furo GN=PRELP PE=4 SV=1
QLTRRPRP----RPRPRPKLR--------PT-----PSLPP-----P---HEPSEPTDLPPPLPPGPPSIFP
DCPRECYCPPDFPSALYCDSRNLRKVPVIPPRIHYLYLQNNFITELPVESFQNATGLRWINLDNNRI--RKI
DQKVLEKLPSLIFLYMEKNQLEEVPSALPRHLEQLRLSQNQISRIPPGVFSKLDSLLLLDLQHNKLSDGVFK
PDTFQGLKNLMQLNLAHNILRKMPPKVPTAIHQLYLDSNRIETIPNGYFKGFPNLAFIRLNYNRLSDRGLPK
NSFNISNLLVLHLSHNKISSVPAINNKLEHLYLNNNSIEKINGTQICPNNLVAFHDFS-SDLENVPHLRYLR
LDGNHLKPPIPLDLMMCFRLLQSVVI
>tr|F6RZ46|F6RZ46_HORSE/22-379  Uncharacterized protein OS=Equus caballus GN=PRELP PE=4 SV=1
QPTRRPRP----RPRPRPRPR--------PT-----PSFPL-----P---HEPLEPTDLPPPLPPGPPSVFP
DCPRECYCPADFPSALYCDSRNLRKVPVIPSRIHYLYLQNNFITELPVEAFKNASGLRWVNLDNNRI--RKI
DQKVLEKLPSLVFLYMEKNQLEEVPSALPRNLEQLRLSQNRISRIPPGVFSKLENLLLLDLQHNKLSDGVFK
PDTFQGLKNLMQLNLAHNILRKMPPKVPTAIHQLYLDSNNIETIPNGYFKGFPNLAFIRLNYNKLSDKGLPK
NSFNISNLLVLHLSHNRISNVPAISNRLEHLYLNNNSIEKINGTQICPNNLVAFHDFS-SDLENVPHLRYLR
LDGNYLKPPIPLDLMMCFRLLQSVVI
>tr|G3TTN4|G3TTN4_LOXAF/22-383  Uncharacterized protein OS=Loxodonta africana GN=PRELP PE=4 SV=1
QPTRRPRPRPRPRPRPRPRPT--------PT-----PIFPQ-----P---YEPSEPTDLPPPLPPGPPSIFP
DCPRECYCPPDFPTALYCDSRNLRKVPLIPPRIHYLYLQNNFISELPLESFKNASGLRWINLDNNRI--RKV
DQRVLEKLPSLIFLYMEKNQLEEVPSALPKNLEQLRLSQNLISKIPSGVFSKLENLVLLDLQHNRLSDGVLK
PDTFQGLKNLMQLNLAHNILRKMPPKVPTAIHQLFLDSNNIETIPNDYFKAFPNLAFIRLNYNKLTDRGLPK
NSFNISNLLVLHLSHNKISSVPAINNKLEHLYLNNNSIEKINGTQICPNDLVAFHDFS-SDLENVPHLRYLR
LDGNYLKPPIPLDLMMCFRLLQSVII
>tr|G5B363|G5B363_HETGA/21-382  Prolargin OS=Heterocephalus glaber GN=PRELP PE=4 SV=1
QSSRRPRPGPGPGRRPRPRPK--------PT-----ASFPH-----P---HEPAEPTDLPPPLPPGPPSIFP
DCPRECHCPPDFPSALYCDSRNLRTVPVIPARIHYLYLQNNFISELPVESFKNATGLRWVNLDNNRI--RKV
DQRVLEKLPGLVFLYMEKNQLEEVPSALPPSLEQLRLSQNLISRIPPGVFSKLEKLLLLDLQHNKLSDGVFK
SDTFQGLKSLMQLNLAHNILRKMPPKVPPALHQLYLDSNKIENIPNGYFKGFPNLAFIRLNYNKLSDRGLPK
NSFNISNLLVLHLSHNKISSVPAISNRLEHLYLNNNSIEKINGTQICPGNLVAFQDFS-SDLENVPHLRYLR
LDGNYLKPPIPLDLMMCFRLLQSVVI
>tr|G1SXR1|G1SXR1_RABIT/21-380  Uncharacterized protein OS=Oryctolagus cuniculus GN=PRELP PE=4 SV=1
QSTRRPRPG--PGRRPRPRPR--------PT-----PSFPQ-----P---HEPSEPTDLPPPLPPGPPSVFP
DCPRECYCPADFPSALYCDSRNLRKVPVIPPRIHYLYLQNNFISELPVEAFRNATGLRWVNLDNNRI--RKV
EQRVLQQLPSLAYLYLEKNQLEEVPSALPQSLEQLRLSQNQISRIPPGVFSKLENLLLLDLQHNKLSDGVFK
PDTFQGLKSLMQLNLAHNILRKMPPRVPPAIHQLYLDSNKIETIPNGYFKGFPNLAFIRLNYNQLSDRGLPK
NSFNISNLLVLHLSHNKISNVPAISNRLEHLYLNNNSIEKINGTQICPSNLVAFHDFS-SDLENVPHLRYLR
LDGNYLKPPIPLDLMMCFRLLQSVVI
>tr|G3WYF3|G3WYF3_SARHA/26-387  Uncharacterized protein OS=Sarcophilus harrisii GN=PRELP PE=4 SV=1
QIR-PPKRR----PKPGSKPK--------PT-----PRVPSPYRPGL---EEPAEPTDLPPPLPPGPPSIFP
DCPRECYCPPDFPSALYCDSRNLRKVPVIPSRIHYLYLQNNFITDLPIESFKNATGLRWVNLDNNRI--RKI
DQKVLEKLQSLVFLYMEKNQLQEVPMALPRNLEQLRLSQNQINKIPPGAFSKLENLVLLDLHHNKLSDGVFK
PDTFQGLKNLMQLNLAHNILRKMPPKVPTAIHQLFLDSNNIENIPNGYFKGFPNLSFIRLNYNQLSDKGLPK
NSFNISNLLVLHLSHNKLSNVPAINNRLEHLYLNNNEIQKINGTQICPNNLVAFHDFS-SDLENVPHLRYLR
LDGNQLKPPIPLDLMMCFRLLQSVII
>tr|F7DPK0|F7DPK0_MONDO/26-384  Uncharacterized protein OS=Monodelphis domestica GN=PRELP PE=4 SV=2
QNS-PPRRR----PKPRPKPR--------PT-----PRFPP---AGF---KEPSEPTDLPPPLPPGPPSVFP
DCPRECFCPPDFPSALYCDSRNLRKVPVIPPRIHYLYLQNNFITDLPIESFRNATGLRWVNLDNNRI--RKI
DQKVLEKLESLVFLYMERNQLQEVPSALPRKLEQLRLSQNQISKIPSGAFNKLENLVLLDLHHNKLSDGVFK
ADTFQGLKSLMQLNLAHNILRKMPPKVPTAIHQLFLDSNNIENIPNGYFKGFPNLSFIRLNYNQLSDKGLPK
NSFNISNLLVLHLSHNKLSHVPAINNRLEHLYLNNNEIQKINGTQICPNNLVAFHDFS-SDLENVPHLRYLR
LDGNQLKPPIPLDLMMCFRLLQSVII
>tr|F6ZY96|F6ZY96_ORNAN/22-379  Uncharacterized protein OS=Ornithorhynchus anatinus GN=PRELP PE=4 SV=2
QRFKKPK-KPRPTPQPGPRLR--------PT-----PG--------F---VEPSEPTELPPPLPPGPPSVFA
DCPRECYCPPDFPSTLYCDNRNLRKVPIIPARTHYLYLQNNFIDELPFESFKNATELRWVNLDNNRI--RQV
DRRVLDKLGHLAFLYMEKNRLQEVPAALPPNLEQLRLSQNQISRIPSGAFSKLKNLLLLDLHKNKLSDGVFT
KTTFQGLKNLMQLNLAHNILRKMPPGVPPAIHQLFLDRNNIQNIPANYFQGFPNLAFIRLNYNQLSDEGLPQ
NSFNISNLLVLHLSHNKLSKMPAINNKLEHLYLNGNEINKINGTQICPNNLVTFHDFS-SDLENVPHLRYLR
LDGNLLKPPIPIDLMLCFRLLQSVVI
>tr|A0A1D5PAN0|A0A1D5PAN0_CHICK/22-374  Uncharacterized protein OS=Gallus gallus GN=PRELP PE=4 SV=1
QRRKP-PR--------KPTRP--------PP-----E-PIE-----P---VEPVEPTELPPPLPPGPPSIFP
DCPRECYCPPDFPSALYCDSRNLRKVPIIPSRIHYLYLQNNFIDDLPEESFRNATALKWVNLDNNRI--RKV
DRRVLEKLENLIFLYMEKNQLKEVPAFLPPNLEQLRLSRNQISKIPAGVFNKLENLVLLDLHHNKLSDGVFN
KNTFKGLKNLMQLNLAHNILRKMPPGVPSAIHQLFLDRNNIEDIPSDYFKEFPNLAFIRLNYNQISDKGLPK
NSFNLTNLLVLHLAHNKLTNVPFISAKLEHLYLNNNSIEKINGTQICPTSLMSIQDFSPSDLDSVPRLRYLR
LDGNLLKPPIPLDLMMCFRLLQSVVF
>tr|U3JB47|U3JB47_FICAL/22-371  Uncharacterized protein OS=Ficedula albicollis GN=PRELP PE=4 SV=1
QRRKP-PR--------RPTRP--------PA---------P-----F---EEPAEPTELPPPLPPGPPSIFP
DCPRECYCPPDFPSALYCDSRNLRTVPLIPARIHYLYLQNNFIADLPEESFRNATGLKWVNLDNNRI--RKV
DRKVLEKLENLIFLYMERNQLKEVPAFLPPNLEQLRLSRNQISRIPAGVFNKLENLVLLDLHHNKLSDGVFN
KNTFKGLKNLMQLNLAHNILRKMPPGVPSAIHQLFLDRNNIEDIPSDYFKEFPNLAFIRLNYNQISDKGLPK
NSFNLTNLLVLHLAHNKLTNVPFISPKLEHLYLNNNSIEKINGTQICPTSLVSIQDFSPSDLDSVPRLRYLR
LDGNLLKPPIPLDLMLCFRLLQSVVF
>XP_009271084.1/22-371  PREDICTED: prolargin [Aptenodytes forsteri]
QRRKP-PR--------KPTRP--------PP---------E-----F---VEPVEPTELPPPLPPGPPSIFP
DCPRECYCPPDFPSALYCDSRNLRKVPIIPSRIHYLYLQNNFIDDLPEESFRNATGLKWVNLDNNRI--RKV
DRRVLEKLENLIFLYMEKNQLKEVPSFLPPNLEQLRLSRNQISKIPAGVFNKLENLVLLDLHHNKLSDGVFN
KNTFKGLKNLMQLNLAHNILRKMPPGVPSAIHQLFLDRNNIEDIPSDYFKEFPNLAFIRLNYNQISDKGLPK
NSFNLTNLLVLHLAHNKLTNVPFISPKLEHLYLNNNSIEKINGTQICPTSLVSIQDFSPSDLDSVPRLRYLR
LDGNLLKPPIPLDLMMCFRLLQSVVF
>XP_006261286.2/22-368  PREDICTED: prolargin [Alligator mississippiensis]
QRKK---P--------P--RK--------PT-----RR--------P---PEPVEPTELPPPLPPGPPSVFP
DCPRECFCPPDFPSALYCDSRNLRKVPIIPSRIHYLYLQNNFIEDLPEESFKNATELKWVNLDNNRI--KKV
DKRVLEKLDNLVFLYMEKNKLREVPNFLPPNLEQLRLSRNHISKIPSGVFNKLQNLVLLDLHKNELDDMDFN
KNTFKGLKNLMQLNLAHNTLRKLPPGVPSAIHQLFLDRNFIEDIPSEYFKSFPNLAFLRLNYNKITDKGLHK
NCFNLTNLLVLHLAYNNLTSVPFISSKLEHLYLNNNSIEKINGTQICPTAMVTFQDYPSSEMENVPRLRYLR
LDGNRLKPPIPLDLMLCFRLLQAVVV
>tr|G1KAA1|G1KAA1_ANOCA/22-369  Uncharacterized protein OS=Anolis carolinensis GN=PRELP PE=4 SV=1
QRRP---R--------PPKKR--------PT-----PA--------P---FEPVEPTELPPPLPPGPPSVFP
DCPRECYCPPDFPSALYCDSRNLRKVPLIPPRIHYAYLQNNFIDKLSEESFKNATELKWINLDNNRI--GTV
DSRVLEKLESLVFLYMEKNHLKEVPPNLPPNLEQLRLSRNRINRIPDNAFNKLDHLLLLDLHRNELNDADFK
KNTFRGLKNLMQLNLAHNRLHKMPPSVPKAVHQLFLDENQIDNIPNNYFKDFSHLAFLRLSYNKLSDKGLPK
NSFNLTNLLVLHLAHNNLTSIPYISQTLEHLYLNDNSIEKINGTQICPISLMTFQEPS-SDLQNVPRLRYLR
LDGNHLKPPIPLDLMMCFRLLQSVVF
>tr|V8NZW7|V8NZW7_OPHHA/22-369  Prolargin OS=Ophiophagus hannah GN=Prelp PE=4 SV=1
QRRT---K--------PPKKR--------PT-----PS--------L---PEPIEPTDFPPPLPPGPPSVFP
DCPRECFCPPDFPSAIYCDNRNLRKVPLIPPRAQYVYLQNNFIDKISEESFKNATGLRWISLDNNRI--DSV
GSQVLQKLDNLVFLYMEKNFLKEVPNNLPPNLEQLRLSRNRISKIPENVFSKLDHLLLLDLHHNQLDNGDFK
KNTFKGLKNLMQLNLAHNRLSKMPPGVPKAIHQLFLDENQIDNIPNNYFKDFSNLAFIRLNYNKLSDKGLPI
NTFNITNLLVLHLAYNNLTSIPYISPKLEHLYMNDNSIEKINGTQICPTSLVSLHAAS-SDLENVPRLRYLR
LDGNLLKPPIPLDLMLCFRLLQSVIY
>XP_007065190.1/22-371  PREDICTED: prolargin [Chelonia mydas]
QRRKP-GR--------KPGLK--------PA-----R---P-----T---PEPVEPTELPPPLPPGPPSVFP
DCPRECFCPPDFPSALYCDSRNLRKVPLIPPRIHYLYLQNNFIDSLPEESFKNATGLRWVNLDNNRI--KKL
DRRVMEQMESLVFLYMEKNQLKEVPSFLPANLEQLRLSRNQISKIPSGVFNKLEHLVLLDLHHNKLSDGVFN
KNTFRGLKNLMQLNLAHNILRKLPPGLPSAVHQLFLDRNNIEDIPDDYFKEFPNLAFLRLNYNQISDKGLPK
NSFNLSNLLVLQLAHNKLTNMPFINPKLEHLYLNDNSIERINGTQICPTALVTFQDLS-SDLENVPRLRYLR
LDGNQLKPPIPLDLMMCFRLLQSVVF
>tr|A4IIL0|A4IIL0_XENTR/22-374  Prelp protein OS=Xenopus tropicalis GN=prelp PE=2 SV=1
QRRKP-RP----TVV-RPPKK--------PT-----P---P-----A---REPVEPTELPPPLPPGPPSVFP
DCPRECFCPPDFPSTIYCDSRNLRKVPTLPNRARYVYLQNNFIDDLQEESFKNATEIQWINLDNNRI--KKV
EKKILEKMNNLTYLYLEKNQLKEMPSYLPSRLEQLRLSRNQISKIPSGVFSKMEHLVLLDLHHNKLSDGGFS
KNTFKGLKNLIQLNLAHNILRKMPQAVPESVNQLFLDRNNIEDIPADYFKELPNLAFLRLNYNQLSDKGLPK
NLFNVSSLLVLQLAHNKLTVVPPISIKLEHLYLNDNIIEKINGTEICPAPLVPFDFSS-RDLSSVPRLRYLR
LDGNQLKPPIPLDVIMCFRLLQSVVI
>tr|H3ADS3|H3ADS3_LATCH/22-374  Uncharacterized protein OS=Latimeria chalumnae GN=PRELP PE=4 SV=1
QRRRV-RP----TPA-GPVRR--------PT-----R---P-----P---PEPVEPTELPPPLPPGPLSPFP
DCPRECHCPVDFPTSLYCDSRNLRKVPLVPSRVQYLYLQNNFIEELSEESFKNATELRWINLDNNRI--KKV
DRKILEKLENLLFLYIERNKLQEVPAFLPTNLEQLRLSRNQISKIPSGTFNKLDNLILLDLHHNKLSDGDFN
KNTFNGLKNLLQLNLAHNILRKMPVGVPSNIHQLFLDRNNIENIPDDYFKEFPHLAFIRLNYNLLTDKGIPK
NGFNISTLLVLQLAHNKLNNVPIINPQLEHLYLNNNNIETINGTEICPYPISLLDPFH-SNYELLPRLRYLR
LDGNALHPPIPLDLMMCFRLLHSIVI
>tr|F1QY29|F1QY29_DANRE/22-378  Proline/arginine-rich end leucine-rich repeat protein OS=Danio rerio GN=prelp PE=1 SV=1
QRR--PKP--KPV-RPSTTRKPPAPKKP-TS-----PATKS-----E---PEPQEPTDFPPPI-LGPPSEFS
DCPRECFCPPSHPNALYCENRNLRKVPIIPFRTHYLYLQNNYIDQVTAESFKNCTELKWINLGNNRIR--SV
EKQVFEKLPNLLYLYMQRNELKEVPDDLPAGLEQLRLSRNQISKIPPGAFSKMEHLALLDLHHNRISDSSMG
KNIFKDLKNLIQLNLAHNILRKMPANIPNTLFQLFLDRNNIEEIPQDYFKNFASLAFVRLNYNQISDKGLPK
SVFNVSSLLDLHLAHNKLSNVPLFNSELEQLHLNNNNIESVNGTEICPPHNV-------HDENGAPKLRYLR
LDGNHLSPPVPLDVIMCFRHLHAIVI
>tr|W5UEX0|W5UEX0_ICTPU/22-373  Prolargin OS=Ictalurus punctatus GN=Prelp PE=2 SV=1
QQTR-PRP--RP---------RPKPPTT-RR-----PP-KK-----E---PEPMEPTDFPPVI-IGPPSSFP
DCPRECMCPASFPNALYCENRNLRRVPVIPPRTHYLYLQNNYIDSVTADSFNNATELKWINLGNNRIR--SI
EKQVFEKIPNLLHLYMQKNFLKEVPSNLPSGLEQLRLSRNQISKIAPGTFNKMEHLVLLDLHHNRISDSNLA
KNIFKDLKNLVQLNLAHNILRKMPANIPNSIAQLFLDRNNIEDIPQDYFKDFTNLAFVRLNFNHLTDKGLPK
MVFNVSTLMDLHLAHNNLTTVPLFNTHLEHLHLNNNNIESINGTAICPFTLTE---DV-HDPDSVPRLRYLR
LDGNHLTPPIPLDVIMCFRHLHSIVI
>tr|I3KT26|I3KT26_ORENI/23-379  Uncharacterized protein OS=Oreochromis niloticus GN=prelp PE=4 SV=1
Q-R--PRPK-KPTRRPA----TPRKPPA-RL-----PTVPP-----Q---PEPKEPTDFPPPI-LGPPSIFP
DCPRECFCAPSYPNALNCENRNIRVIPVIPSRTHYLYLQNNYISEITSEPFLNASEVRWINLANNRIH--RI
DKQVFEKLPSLLYLYAQRNQLNEVPSGLPETLEQLRLSRNRISKIPPGAFNNMGSLTMLDLYHNQLSDSGLG
KNSFKGLTNLVQLNLAHNTLRRMPTSIPTSLVQLFLDRNRIDDIPKNFFDNYVHLAFVRLNYNQLSDKGVPK
NVFNVSSLLDLQLSHNQLASIPLFNSHLEHLHLDHNTIESINGTQICPYSVQA---DP-SDMSQVPKLRYLR
LDGNHLNPPIPLDVIMCFRLLHSIVI
>tr|A0A1A8BTR3|A0A1A8BTR3_9TELE/25-381  Proline/arginine-rich end leucine-rich repeat protein OS=Nothobranchius kadleci GN=PRELP PE=4 SV=1
Q-R--PRPK-KPTRRPA-----TTRRPSVPK-----PVTPA-----A---LEPREPTDFPPPI-LGPPSFFP
DCPRECLCHPSYPESLNCENRNLRAVPVIPQRAHYLYLQNNYISELTAEAFNNATDVRWINLANNRIQ--KI
DKQVFQKIPALLYLYIQRNQLNEVPSGLPTSLEQIRLDRNRISKIPAGAFNKLENLTLLDLHYNQLSDTALG
KGTFKDLKSLMQLNLAHNVLKKMPSGVPSNLIQLFLDKNRIEDIPKDYFKEFTHLAFVRLNYNQLNDKGVPK
AVFNVSSLLDLQLAHNQLTVVPLFNTHLEHLHLNHNSIENINGTEICPCETQA---DL-VDDTLVPRLRYLR
LDGNHLHPPIPMDVIMCFRHLHSIVI
>XP_020368858.1/21-393  prolargin [Rhincodon typus]
QRRQP-KTK--PPKP-PKPPK--------PPKLPKAPKTPKPGKAIVIEPTEPSHVTTLPPPLPPGPVSVYP
DCPRECNCPPDYPNALYCDSRNLRMVPIIPPRIHYLYLQNNFIDGLPERAFRNATELKWINLDNNRISNQKV
DKEVFNILNKLLFLYMDRNKLSVVPANLPSSLEQLRLSRNQISKIPAGSFSKMENLTLLDLHHNKLSDGVFN
KNTFKGLKSLMQLNLAHNSLKKMPPTIPQDVFQLFLDKNQIKEIPGDYFKNLHHLAFLRLNFNQLTDQGIPN
GLFNLSTLLDLHLSNNKLNSIPSFNTKLEHLHLSHNNIGKINGTEICPCPIDNIALHA-HDLDVIPRLRYLR
LDGNALALPIPMEIRMCFRLLQAIVV
>XP_007897684.1/21-378  PREDICTED: prolargin [Callorhinchus milii]
QRTGV-RPR--P-KRPKVVTP--------PP------------V---IEPTEPNHATTLPPPFPPGPPSVFP
DCPRECTCPTIYPNALYCDSRNLRVVPIIPSRIHYLYLQNNFIDSLPEKAFRNATELRWINLDNNRISNKKV
DKKVFDTLTSLLFLYMEKNRLEEVPSNLPSSLEQLRLAGNQISKIPSGAFSKLQNLTLLDLHRNKLTDRVLN
KNTFKGLKSLMQLNLAHNSLRKMPPTIPKHIFQLYLDKNSIKEIPNGYFNNFHHLMFLRLNFNQLTDTGIPN
GIFNVSSLLDLHLSHNKLNAIPSFNRKLEHLYLSHNHIEKINGTEICPYPVSKIDLLF-NDLEKLPRLRYLR
LDGNSLQQPVPMDIMMCFRLLRMIVL
