# Supplementary material for: The origins and developments of sulfation-prone tyrosine-rich and acidic N- and C-terminal extensions of class ll and lll small leucine-rich repeat proteins shed light on connective tissue evolution in vertebrates
Source: BMC Evol Biol. 2020 Jun 23;20:73. doi: 10.1186/s12862-020-01634-3 (PMC7310474; doi:10.1186/s12862-020-01634-3)
Supplement: Supplementary file 7 — Additional file 7. Mimecan. FASTA format file (.fasta) containing the complete multiple sequence alignment of the mimecan dataset with signal peptides removed. May be accessed using common multiple sequence alignment workbenches such as Jalview. [file 12862_2020_1634_MOESM7_ESM.txt]

>sp|P20774|MIME_HUMAN/20-298  Mimecan OS=Homo sapiens GN=OGN PE=1 SV=1
APPTQQDSR-IIY---------D--Y-GT---DNFEESIFSQ---DYEDKY-----LDGKN-IK-EKE----
-TV---I--I---PN-EKS--L----Q--LQ----KDEA--ITP-LPP-K---KEND--EMPTCLLCVCLSG
SVYCEEV--DIDAVPPLPKESAYLYARFNKIKKLTAKDFADIPNLRRLDFTGNLIEDIEDGTFSKLSLLEEL
SLAENQLLKLPVLPPKLTLFNAKYNKIKSRGIKANAFKKLNNLTFLYLDHNALESVPLNLPESLRVIHL-QF
NNIASITDDTFCKAND-TSYIRDRIEEIRLEGNPIVLGKHPNSFICLKRLPIGSYF-----
>sp|Q5RBL2|MIME_PONAB/20-298  Mimecan OS=Pongo abelii GN=OGN PE=2 SV=1
APPTQQDSR-IIY---------D--Y-GT---DNFEESIFSQ---DYEDKY-----LDGKN-IK-EKE----
-TV---I--I---PN-EKS--L----Q--LQ----KDEA--ITP-LPP-K---KEND--EMPTCLLCVCLSG
SVYCEEV--DIDAVPPLPKESAYLYARFNKIKKLTAKDFADIPNLRRLDFTGNLIEDIEDGTFSKLSLLEEL
SLAENQLLKLPVLPPKLTLFNAKYNKIKSRGIKANAFKKLNNLTFLYLDHNALESVPLNLPESLRVIHL-QF
NNIASITDDTFCKAND-TSYIRDRIEEIRLEGNPIVLGKHPNSFICLKRLPIGSYF-----
>tr|H2QXG4|H2QXG4_PANTR/20-298  Osteoglycin OS=Pan troglodytes GN=OGN PE=2 SV=1
APPTQQDSR-IIY---------D--Y-GT---DNFEESIFSQ---DYEDKY-----LDGKN-IK-EKE----
-TV---I--I---PN-EKS--L----Q--LQ----KDEA--ITP-LPP-K---KEND--EMPTCLLCVCLSG
SVYCEEV--DIDAVPPLPKESAYLYARFNKIKKLTAKDFADIPNLRRLDFTGNLIEDIEDGTFSKLSLLEEL
SLAENQLLKLPVLPPKLTLFNAKYNKIKSRGIKANAFKKLNNLTFLYLDHNALESVPLNLPESLRVIHL-QF
NNIASITDDTFCKAND-TSYIRDRIEEIRLEGNPIVLGKHPNSFICLKRLPIGSYF-----
>tr|G1S342|G1S342_NOMLE/20-298  Uncharacterized protein OS=Nomascus leucogenys GN=OGN PE=4 SV=1
APPTQQDSR-IIY---------D--Y-GT---DNFEESIFSQ---DYEDKY-----LDGKN-IK-EKE----
-TV---I--I---PN-EKS--L----Q--LQ----KDEA--ITP-LPP-K---KEND--EMPTCLLCVCLSG
SVYCEEV--DIDAVPPLPKESAYLYARFNKIKKLTAKDFADIPNLRRLDFTGNLIEDIEDGTFSKLSLLEEL
SLAENQLLKLPVLPPKLTLFNAKYNKIKSRGIKANAFKKLNNLTFLYLDHNALESVPLNLPESLRVIHL-QF
NNIASITDDTFCKAND-TSYIRDRIEEIRLEGNPIVLGKHPNSFICLKRLPIGSYF-----
>tr|G3QTN6|G3QTN6_GORGO/20-298  Uncharacterized protein OS=Gorilla gorilla gorilla GN=OGN PE=4 SV=1
APPTQQDSR-IIY---------A--Y-GT---DNFEESIFSQ---DYEDKY-----LDGKN-IK-EKE----
-TV---I--I---PN-EKS--L----Q--LQ----KDEA--ITP-LPP-K---KEND--EMPTCLLCVCLSG
SVYCEEV--DIDAVPPLPKESAYLYARFNKIKKLTAKDFADIPNLRRLDFTGNLIEDIEDGTFSKLSLLEEL
SLAENQLLKLPVLPPKLTLFNAKYNKIKSRGIKANAFKKLNNLTFLYLDHNALESVPLNLPESLRVIHL-QF
NNIASITDDTFCKAND-TSYIRDRIEEIRLEGNPIVLGKHPNSFICLKRLPIGSYF-----
>tr|F6TE11|F6TE11_MACMU/20-298  Mimecan preproprotein OS=Macaca mulatta GN=OGN PE=2 SV=1
APPTQQDSR-IIY---------D--Y-GT---DNFEESIFSQ---DYEDKY-----LDGKN-IK-EKE----
-TV---I--I---PN-EKS--L----Q--LQ----KDEA--ITP-LPP-R---KEND--EMPTCLLCVCLSG
SVYCEEV--DIDTVPPLPKESAYLYARFNKIKKLTAKDFADIPNLRRLDFTGNLIEDIEDGTFSKLSLLEEL
SLAENQLLKLPVLPPKLTLFNAKYNKIKSRGIKANAFKKLNNLTFLYLDHNALESVPLNLPESLRVIHL-QF
NNIASITDDTFCKAND-TSYIRDRIEEIRLEGNPVVLGKHPNSFICLKRLPIGSYF-----
>tr|G7PSP7|G7PSP7_MACFA/20-298  Osteoglycin OS=Macaca fascicularis GN=EGM_07166 PE=4 SV=1
APPTQQDSR-IIY---------D--Y-GT---DNFEESIFSQ---DYEDKY-----LDGKN-IK-EKE----
-TV---I--I---PN-EKS--L----Q--LQ----KDEA--ITP-LPP-R---KEND--EMPTCLLCVCLSG
SVYCEEV--DIDTVPPLPKESAYLYARFNKIKKLTAKDFADIPNLRRLDFTGNLIEDIEDGTFSKLSLLEEL
SLAENQLLKLPVLPPKLTLFNAKYNKIKSRGIKANAFKKLNNLTFLYLDHNALESVPLNLPESLRVIHL-QF
NNIASITDDTFCKAND-TSYIRDRIEEIRLEGNPVVLGKHPNSFICLKRLPIGSYF-----
>tr|A0A0D9R4F6|A0A0D9R4F6_CHLSB/20-298  Uncharacterized protein OS=Chlorocebus sabaeus GN=OGN PE=4 SV=1
APPTQQDSR-ITY---------D--Y-GT---DNFEESIFSQ---DYEDKY-----LDGKN-IK-EKE----
-TV---I--I---PN-EKS--L----Q--LQ----KDEA--ITP-LPP-R---KEND--EMPTCLLCVCLSG
SVYCEEV--DIDTVPPLPKESAYLYARFNKIKKLTAKDFADIPNLRRLDFTGNLIEDIEDGTFSKLSLLEEL
SLAENQLLKLPVLPPKLTLFNAKYNKIKSRGIKANAFKKLNNLTFLYLDHNALESVPLNLPESLRVIHL-QF
NNIASITDDTFCKAND-TSYIRDRIEEIRLEGNPVVLGKHPNSFICLKRLPIGSYF-----
>tr|A0A096P236|A0A096P236_PAPAN/20-299  Uncharacterized protein OS=Papio anubis GN=OGN PE=4 SV=1
APPTQQDSR-IIY---------D--Y-GT---DNFEESIFSQ---DYEDKY-----LDGKI-LS-EKE----
-TV---I--I---PN-EKS--L----Q--LQ----KDEA--ITP-LPP-R---KEND--EMPTCLLCVCLSG
SVYCEEV--DIDTVPPLPKESAYLYARFNKIKKLTAKDFADIPNLRRLDFTGNLIEDIEDGTFSKLSLLEEL
SLAENQLLKLPVLPPKLTLFNAKYNKIKSRGIKANAFKKLNNLTFLYLDHNALESVPLNLPESLRVIHLQQF
NNIASITDDTFCKAND-TSYIRDRIEEIRLEGNPVVLGKHPNSFICLKRLPIGSYF-----
>tr|F7INR0|F7INR0_CALJA/20-298  Uncharacterized protein OS=Callithrix jacchus GN=OGN PE=4 SV=1
APPTQQDSR-IIY---------D--Y-GT---DNFEESIYSR---DYEDKY-----LDGKN-IK-EKE----
-TV---R--I---PN-EKS--L----Q--LQ----NDET--ITP-LPP-K---KEND--EMPTCLLCVCLSG
SVYCEEV--DIDAVPPLPKESAYLYARFNKIKKLTAKDFADIPNLRRLDFTGNLIEDIEDGTFSKLSLLEEL
SLAENQLLKLPVLPPKLTLFNAKYNKIKSRGIKANAFKKLNNLTFLYLDHNALESVPLNLPESLRVIHL-QF
NNIASITDDTFCKAND-TSYIRDRIEEIRLEGNPVILGKHPNSFICLKRLPIGSYS-----
>sp|P19879|MIME_BOVIN/20-299  Mimecan OS=Bos taurus GN=OGN PE=1 SV=2
APPSQQDSR-IIY---------D--Y-GT---DNLEETFFSQ---DYEDKY-----LDGKS-TK-EKE----
-TM---I--I-V-PD-EKS--F----Q--LQ----KDEN--ITP-LPP-K---KEND--EMPTCLLCVCLSG
SVYCEEV--DIDAVPPLPKESAYLYARFNKIKKLTAKDFADIPNLRRLDFTGNLIEDIEDGTFSKLSLLEEL
TLAENQLLKLPVLPPKLTLFNAKYNKIKSRGIKANTFKKLHNLSFLYLDHNALESVPLNLPESLRVIHL-QF
NNITSITDDTFCKAND-TSYIRDRIEEIRLEGNPVILGKHPNSFICLKRLPIGSYI-----
>tr|W5PEL2|W5PEL2_SHEEP/20-299  Uncharacterized protein OS=Ovis aries GN=OGN PE=4 SV=1
APPSQQDSR-IIY---------D--Y-GT---DNLEETFFSQ---DYEDKY-----LDGKS-TK-EKE----
-TM---I--I-V-PD-EKS--F----Q--LQ----KDES--ITQ-LPP-K---KEND--EMPTCLLCVCLSG
SVYCEEV--DIDAVPPLPKESAYLYARFNKIKKLTAKDFADIPNLRRLDFTGNLIEDIEDGTFSKLSLLEEL
TLAENQLLKLPVLPPKLTLFNAKYNKIKSRGIKANAFKKLNNLSFLYLDHNALESVPLNLPESLRVIHL-QF
NNITSITDDTFCKAND-TSYIRDRIEEIRLEGNPIILGKHPNSFICLKRLPVGSYI-----
>tr|A1YZ35|A1YZ35_CAPHI/20-299  Osteoglycin OS=Capra hircus PE=2 SV=1
APPSQQDSR-IIY---------D--Y-GT---DNLEETFFSQ---DYEDKY-----LDGKS-TK-EKE----
-TM---I--I-A-PD-EKS--F----Q--LQ----KDES--ITQ-LPP-K---KEND--EMPTCLLCVCLSG
SVYCEEV--DIDAVPPLPKESAYLYARFNKIKKLTAKDFADIPNLRRLDFTGNLIEDIEDGTFSKLSLLEEL
TLAENQLLKLPVLPPKLTLFNAKYNKIKSRGIKANAFKKLNNLSFLYLDHNSLESVPLNLPESLRVIHL-QF
NNITSITDDTFCKAND-TSYIRDRIEEIRLEGNPIILGKHPNSFICLKRLPVGSYI-----
>tr|F6PVJ6|F6PVJ6_HORSE/20-298  Uncharacterized protein OS=Equus caballus GN=OGN PE=4 SV=1
APPTQQDSR-IIY---------D--Y-GT---DKFEETLFSQ---DYEDKY-----LDGKN-IK-EKK----
-TM---I--T---LD-EKS--L----Q--LQ----KDES--VTP-LTP-K---KEND--EMPTCLLCVCLSG
SVYCEEV--DIDAVPPLPKESAYLYARFNKIKKLTAKDFADIPNLKRLDFTGNLIEDIEDGTFSKLSLLEEL
TLAENQLLKLPVLPPKLTLFNAKYNKIKSRGIKANTFKKLNKLSFLYLDHNALESVPLNLPESLRVIHL-QF
NNITSITDDTFCKAND-TRYIRVRIEEIRLEGNPIVLGKHPNSFICLKRLPVGSYV-----
>tr|L5JYU5|L5JYU5_PTEAL/20-298  Mimecan OS=Pteropus alecto GN=PAL_GLEAN10003490 PE=4 SV=1
APPTQQNLR-IIY---------D--Y-GT---DNSEETLFTQ---DYEDKY-----LDVKN-IK-EKE----
-AM---I--R---LD-EKS--H----Q--LQ----KDES--FTP-LPP-K---KEND--EMPTCLLCVCLSG
SVYCEEV--DIDAVPPLPKESAYLYARFNKIKKLTAKDFAEIPNLRRLDFTGNLIEDIEDSTFSKLSLLEEL
TLAENQLLKLPVLPPKLTLFNAKYNKIKSRGIKANTFKKLSNLSFLYLDHNALESVPLNLPESLRVIHL-QF
NNITSITDDTFCKAND-IRYIRDRVEEIRLEGNPIVLGKHPNSFICLKRLPVGSYF-----
>tr|M3Y049|M3Y049_MUSPF/20-298  Uncharacterized protein OS=Mustela putorius furo GN=OGN PE=4 SV=1
APPTQHDSR-MTY---------D--Y-GT---DSFEEALFSQ---DFEDKY-----LDGKN-IK-EKE----
-TM---V--I---PK-EKS--L----Q--LQ----RDEH--ATP-PPF-K---KEND--EMPTCLLCVCLSG
SVYCEEV--DIDAVPPLPKESAYLYARFNKIKKLTAKDFAEIPNLRRLDFTGNLIEDIEDGTFSKLSLLEEL
TLAENQLLKLPVLPPKLTLFNAKYNKIKSRGIKANTFKKLNHLSFLYLDHNALESVPLNLPESLRIIHL-QF
NNITSITDDTFCKAND-TRYIRDRIEEIRLEGNPIVLGKHPNSFICLKRLPVGSYF-----
>tr|U6CY94|U6CY94_NEOVI/20-298  Mimecan OS=Neovison vison GN=MIME PE=2 SV=1
APPTRHDSR-MTY---------D--Y-GT---DSFEENLFSQ---DFEDKY-----LDGKN-IK-EKE----
-TM---V--I---PK-EKS--L----Q--LQ----RDEH--ATP-PSF-K---KEHD--EMPTCLLCVCLSG
SVYCEEV--DIDAVPPLPKESAYLYARFNKIKKLTAKDFAEIPNLRRLDFTGNLIEDIEDGTFSKLSLLEEL
TLAENQLLKLPVLPPKLTLFNAKYNKIKSRGIKANTFKKLNHLSFLYLDHNALESVPLNLPESLRIIHL-QF
NNITSITDDTFCKAND-TRYIRDRIEEIRLEGNPIVLGKHPNSFICLKRLPVGSYF-----
>tr|A0A0H5ANC0|A0A0H5ANC0_PIG/20-298  Osteoglycin/mimecan OS=Sus scrofa GN=OGN PE=2 SV=1
APPSQQDSR-IIS---------D--Y-GT---NNFEETLFSQ---DYEDKY-----LDGKS-IK-EKE----
-AI---R--I---PD-EKS--F----E--LQ----KDES--TIP-LSP-K---KEND--EMPTCLLCVCLSG
SVYCEEI--DIKAVPPLPKESAYLYARFNKIKKLTAKDFADIPNLRRLDFTGNLIEDIEDGTFSKLSLLEEL
ILADNQLLKLPVLPPKLTLFNAKRNKIKSRGIKANAFKKLNKLSFLYLDHNALESVPLNLPESLRIIHL-QG
NNITSITDDTFCKAND-TSYIRDHIEEIRLEDNPIILGKYPNSFICLKRLPIGSYI-----
>tr|G3SQ00|G3SQ00_LOXAF/20-298  Uncharacterized protein OS=Loxodonta africana GN=OGN PE=4 SV=1
APPTQQDLR-SIY---------D--Y-GT---DNFEETIFRQ---DYEDKY-----LDGKN-TK-VKE----
-SI---I--I---PD-GKS--L----Q--LQ----KDES--VTA-LPP-K---KENE--EMPTCLLCVCLLG
SVYCEEV--DIDAVPPLPKESAYLYARFNKIKKLTAKDFADIPNLRRLDFTGNLIQEIEDGTFSKLSLLEEL
SLAENQLVKLPVLPPKLTLFNAKYNKIKSRGIKANTFKKLNNLTFLYLDHNALDSVPPNLPESLRVIHL-QF
NNITSITDDTFCKAND-ARYIRDRVEEIRLEGNPIILGKYPNSFTCLKKLPIGSYF-----
>sp|Q62000|MIME_MOUSE/20-298  Mimecan OS=Mus musculus GN=Ogn PE=1 SV=1
APQSQLDSH-VNY---------E--Y-AT---GNSEETKFSQ---DYEDKY-----LDGKS-IK-EKE----
-TM---I--I---PD-EKS--L----Q--LQ----KDEV--IPS-LPT-K---KEND--EMPTCLLCVCLSG
SVYCEEV--DIDAVPPLPKESAYLYARFNKIKKLTAKDFADMPNLRRLDFTGNLIEDIEDGTFSKLSLLEEL
TLAENQLLRLPVLPPKLTLLNAKHNKIKSKGIKANTFKKLNKLSFLYLDHNDLESVPPNLPESLRVIHL-QF
NSISSLTDDTFCKAND-TRYIRERIEEIRLEGNPIALGKHPNSFICLKRLPIGSYF-----
>tr|D3ZVB7|D3ZVB7_RAT/20-298  Osteoglycin (Predicted) OS=Rattus norvegicus GN=Ogn PE=1 SV=1
TPQTQLDSH-VNS---------K--Y-GT---DNSEETKFIQ---DYEDKY-----LDGKN-IK-EKE----
-TM---I--I---PD-EKS--L----Q--LQ----KDEV--IPS-VPT-K---KEND--EMPTCLLCVCLSG
SVYCEEV--DIDAVPPLPKESAYLYARFNKIKKLTAKDFADMPNLRRLDFTGNLIEDIEDGTFSKLSLLEEL
TLAENQLLRLPVLPPKLTLLNAKYNKIKSKGIKANTFKKLNKLSFLYLDHNDLESVPPNLPESLRVIHL-QF
NSISSITDDTFCKAND-TRYIRERMEEIRLEGNPIALGKHPNSFICLKRLPTGSYF-----
>tr|G5C2Q8|G5C2Q8_HETGA/20-298  Mimecan OS=Heterocephalus glaber GN=OGN PE=4 SV=1
VPSTQQDSH-VIS---------E--Y-GS---DNSEETMFSQ---DDEDKY-----QDGKN-IK-EKV----
-PM---I--I---PD-ENS--F----Q--LQ----RDET--VTS-LPT-K---REND--EMPTCLLCVCLSG
SVYCEEV--DIDAVPPLPKESAYLYARFNKIKKLTAKDFADMPNLRRLDFTGNLIEDIEDGTFSKLSLLEEL
SLAENQLLRLPVLPSKLILLNAKHNKIKSRGIKANAFKKLNKLSFLYLDHNALESVPPNLPESLRIIHL-QF
NNITSVTDDTFCKSND-TRYIRDRIEEIRLEGNPIILGKHPNSFICLKRLPIGSYF-----
>tr|A0A091CTC9|A0A091CTC9_FUKDA/20-295  Mimecan OS=Fukomys damarensis GN=H920_17841 PE=4 SV=1
APSVQQDSH-DIY---------E--Y-GP---DNSEETMFSQ---DYEDKY-----QDGKN-IK-EKV----
-PM---Y---------DNS--F----Q--LQ----RDET--VTS-LPT-K---IEND--EMPTCLLCVCLSG
SVYCEEV--DIDAVPPLPKESAYLYARFNRIKKLTAKDFADIPNLRRLDFTGNLIEDIEDGTFSKLSLLEEL
SLAENQLLRLPVLPPNLILLNAKHNKIKSRGIKANTFKKLNKLSFLYLDHNALESVPPNLPESLRIIHL-QF
NNITSVTDDTFCKAND-TRYIRDRIEEIRLEGNPIILGKHPNSFICLKRLPIGSYF-----
>tr|H0UUT2|H0UUT2_CAVPO/20-298  Uncharacterized protein OS=Cavia porcellus GN=OGN PE=4 SV=1
APPAQQDSR-AVY---------ESEY-GA---DNFEETLYY-----YEDNY-----QDGKH-IK-EDV----
-PM---I--I---P--ENS--F----Q--LQ----RDDT--ATP-LPP-K---KEND--EMPTCLLCVCLSG
SVYCEEI--DIDTVPPLPKESAYLYARFNKIKKLTAKDFADIPNLRRLDFTGNLIEEIEDGTFSKLSLLEEL
SLAENQLLKLPALPPKLILFNAKHNKIKSRGIKASTFKKLNKLSFLYLDHNALESVPPNLPESLRIIHLQQF
NNITSITDDTFCKSND-TRYIRDRVEEIRLEGNPIDLGKHPNSFICLKRLPIGSYF-----
>sp|Q8MJF1|MIME_RABIT/20-298  Mimecan OS=Oryctolagus cuniculus GN=OGN PE=1 SV=1
APPAPQESP-LTF---------D--Y-AA---DHLEEAIFSQ---DYEDKY-----LDGKN-IE-EKQ----
-TM---V--R---SV-KRS--L----E--LQ----KDES--VTP-APP-K---KEND--EMPTCLLCVCLSG
SVYCEEV--DIDAVPPLPKESAYLYARFNKIKKLTAKDFADMPNLRRLDFTGNLIEDIEDGTFSKLALLEEL
SLAENQLLKLPVLPPKLTLFNAKYNKIKSRGIKANTFKKLNNLSFLYLDHNALESVPPNLPESLRVIHL-QF
NNITSITDDTFCKAND-TRYIRDRIEEIRLEGNPIALGKHPNSFICLKRLPIGTYF-----
>tr|L5M9K9|L5M9K9_MYODS/20-290  Mimecan OS=Myotis davidii GN=MDA_GLEAN10002195 PE=4 SV=1
APPTQQNTD------------------------NFEEILFTR---HYEDQY-----LDGKN-IK-KKE----
-SM---I--T---PD-EKS--L----Q--LQ----KDES--STS-LPL-K---KEND--EMPTCLLCVCLSG
SVYCEEV--DIEVVPPLPKESAYLYARFNKIKKLTAKDFAEIPNLRRLDFTGNLIEDIEDTTFSKLSLLEEL
TLAENQLLKLPVLPPKLTLFNAKYNKIKSRGIKANTFKKLNNLSFLYLDHNALESVPLNLPESLRVIHL-QF
NNITSITDDTFCKAND-TRYIRNRIEEIRLEGNPIALGKHPNSFICLKRLPVGSYF-----
>tr|S7NL14|S7NL14_MYOBR/20-290  Mimecan OS=Myotis brandtii GN=D623_10012431 PE=4 SV=1
APPTQQNTD------------------------NFEEILFTR---DYEDQY-----LDGKN-IK-KKE----
-SM---I--T---PD-EKS--L----Q--LQ----KDES--STS-LPL-K---KEND--EMPTCLLCVCLSG
SVYCEEV--DIEVVPPLPKESAYLYARFNKIKKLTAKDFAEIPNLRRLDFTGNLIEDIEDTTFSKLSLLEEL
TLAENQLLKLPVLPPKLTLFNAKYNKIKSRGIKANTFKKLSNLSFLYLDHNALESVPLNLPESLRVIHL-QF
NNITSITDDTFCKAND-TRYIRNRIEEIRLEGNPIALGKHPNSFICLKRLPVGSYF-----
>tr|M3VVG9|M3VVG9_FELCA/20-304  Uncharacterized protein OS=Felis catus GN=OGN PE=4 SV=1
APPAQQDSR-ITY---------H--Y-GT---DHSEETLFSQ---DSEDKY-----LDRKN-IK-VSETGKE
KAL---V--M---TE-SNS--K----N--CL----QDYT--LGR-LPPNK---KENL--EMPTCLLCVCLSG
SVYCEEV--DIDAVPPLPKESAYLYARFNKIKKLTAKDFADIPNLRRLDFTGNLIEDIEDGTFSKLSLLEEL
TLAENQLLKLPVLPPKLTLFNAKYNKIKSRGIKANTFKKLNNLSFLYLDHNALESVPLNLPESLRVIHL-QF
NNITSITDDTFCKAND-TRYIRDRIEEIRLEGNPIILGKHPNSFICLKRLPVGSYF-----
>tr|F6X320|F6X320_ORNAN/20-300  Uncharacterized protein OS=Ornithorhynchus anatinus GN=OGN PE=4 SV=1
APPIQQKSF-SVY---------D--H-GA---DIYEEKLSKQ---DYEDKL-----LDEAK-TQ-EKR----
-NV---N--I---AQ-DKN--F----Q--LQ----NDES--VTG-RPP-K---KDDSDIEMPTCLLCVCISG
SVYCEET--DIDTVPALPKETAYLYARFNKIKKLKAKDFADIPTLKRLDFTGNLIEDIEDATFSKLVLLEEL
SLAENNLIKLPLLPPKLTLFNAKFNKLKSRGIKANIFKKLNNLSYLYLDHNALESVPANLPESLRVIHL-QY
NNITSITDDTFCKSND-TRYIRNRVDEIRMEGNPIILGKHPNSFICLKKLPIGTYY-----
>sp|Q9W6H0|MIME_CHICK/20-294  Mimecan OS=Gallus gallus GN=OGN PE=2 SV=1
APPIQQDSP-KFY---------E--YVDA---DFATGSLIQQ---DYEMLP-----KDTI------KD----
-GT---N--V---SL-DTA--L----R--LQ----ADDS--ELS-ARP-T---KD---TNLPTCLLCVCLSG
SVYCEEI--DIEAVPPLPKETAYLYARFNKIKRIAVSDFADITTLRRIDFSGNMIEEIEDGAFSKLLLLEEL
SLAENRLVKLPVLPPKLTTFNANQNRIKSRGIKNNAFKKLTNLAYLYLGHNALESVPLNLPESLRILHL-QH
NNITTINDDTFCKSNN-TRYIRTRMDEIRMEGNPILLAKHVNAFSCLRTLPVGTYY-----
>sp|Q9DE65|MIME_COTJA/20-293  Mimecan OS=Coturnix coturnix japonica GN=OGN PE=2 SV=1
APPIQQDSP-KFY---------E--Y-DT---DIVTGSLIQQ---DYEMLP-----KDAI------KD----
-GT---N--V---SL-DTG--L----R--LQ----ADDS--ELS-ARP-T---KD---TNLPTCLLCVCLSG
SVYCEEI--DIEAVPPLPKETAYLYARFNKIKRIAVSDFADITTLRRIDFSGNMIEEIEDGAFSKLLLLEEL
SLAENRLVKLPVLPPKLTTFNANQNRIKSRGIKNNAFKKLTNLAYLYLGHNALESVPLNLPESLRILHL-QH
NNITTITDDTFCKSNN-TRYIRTRMDEIRMEGNPILLAKHVNAFSCLKTLPVGTYY-----
>tr|G1MZ49|G1MZ49_MELGA/20-295  Uncharacterized protein OS=Meleagris gallopavo GN=OGN PE=4 SV=2
APTIQQDSS-ELN---------K--Y-DT---DIAMGSLIQQ---DYEMLS-----KDIIK-T---KD----
-GT---N--V---SL-DTG--L----R--LQ----GDDS--ELS-ARP-T---KD---TNLPTCLLCVCLSG
SVYCEEI--DIEAVPPLPKETAYLYARFNKIKRIAVSDFADITTLRRIDFSGNMIEEIEDGAFSKLLLLEEL
SLAENRLVKLPVLPPKLTTFNANQNRIKSRGIKNNAFKKLTNLAYLYLGHNALESVPLNLPESLRILHL-QH
NNITTINDDTFCKSNN-TRYIRTRMDEIRMEGNPILLAKHVNAFSCLRTLPVGTYY-----
>tr|A0A099Z3K7|A0A099Z3K7_TINGU/19-292  Mimecan OS=Tinamus guttatus GN=N309_02549 PE=4 SV=1
APPLQQESL-KFY---------E--Y-D---TDTALGSPIEQ---DYETKI-----KDIK------KD----
-GL---S--V---SP-NST--L----R--LQ----RDDS--ERN-VQP-T---KD---TNLPTCLLCVCLSG
SVYCEEI--DIEAVPPLPKETAYLYARFNKIKRIAVSDFADITTLRRIDFSGNQIEEIEDGAFSKLLLLEEL
SLAENRLVKLPVLPPKLTTFNANQNRIKSRGIKANAFKRLTNLAYLYLGHNALESVPLNLPESLRILHL-QY
NNITTINDDTFCKSNN-TRYIRTSMDEIRMEGNPILLAKHVNAFSCLRTLPVGSYY-----
>tr|A0A093KCR7|A0A093KCR7_STRCA/20-293  Mimecan OS=Struthio camelus australis GN=N308_01914 PE=4 SV=1
APPIQQESL-KFY---------D--Y-D---TDVILGSLIQQ---DYEMKI-----KDKR------KD----
-ET---N--I---SS-NTT--L----R--LQ----GDDS--ERN-VPP-T---KD---TNLPTCLLCVCLSG
SVYCEEI--DIEAVPPLPKETAYLYARFNKIKRIAVSDFADITTLRRIDFSGNQIEEIEDGAFSKLLLLEEL
SLAENRLVKLPVLPPKLTTFNANQNRIKSRGIKANAFKKLTNLAYLYLGHNALESVPLNLPESLRILHL-QY
NNITTITDDTFCKSNN-TRYIRTSMDEIRMEGNPILLAKHVNAFSCLRTLPVGTYY-----
>tr|U3ICG4|U3ICG4_ANAPL/20-302  Uncharacterized protein OS=Anas platyrhynchos GN=OGN PE=4 SV=1
APPIQQEPF-KFY---------D--Y-D---TDVTMGSLIHQ---DYEIQS-----KDIK------KT---K
NGS---S--IFIVPN-LKS--LDMQSQ--VQ----EADS--PPP-PQT-E---DK---TNLPTCLLCVCLSG
SVYCEEI--DIEAVPPLPKETAYLYARFNKIKRIAVSDFADITTLRRIDFSGNRIEEIEDGAFAKLLLLEEL
SLAENRLVKLPVLPPKLTTFNANQNRIKSRGIKANAFKKLTNLAYLYLGHNALESVPLNLPESLRILHL-QY
NNITTITDDTFCKSNN-TRYIRTRMDEIRMEGNPILLAKHVNAFSCLRTLPVGTYY-----
>tr|A0A091SDB8|A0A091SDB8_NESNO/20-293  Mimecan OS=Nestor notabilis GN=N333_10489 PE=4 SV=1
APPIQQEPF-PFY---------E--Y-D---TDVTMGSLSQQ---DYEIQS-----KDIR------KD----
-GT---N--I---SL-DTF--L----R--LQ----GDDS--ETN-VQP-T---KD---TNLPTCLLCVCLSG
SVYCEEI--DIEAVPPLPKETAYLYARFNKIKRIAVSDFADITTLRRIDFSGNRIEEIEDGAFSKLLLLEEL
SLAENRLLKLPVLPPKLTTFNANQNRIKSRGIKANAFKKLTNLAYLYLGHNALESVPLNLPESLRILHL-QY
NNITTITDDTFCKSNN-TRYIRTRMDEIRMEGNPILLAKHVNAFSCLRTLPVGTYY-----
>tr|H0Z4R3|H0Z4R3_TAEGU/20-293  Uncharacterized protein OS=Taeniopygia guttata GN=OGN PE=4 SV=1
APPLKQESL-QFY---------E--Y-D---TAVSMGSLTQQ---DYEMQS-----KDIK------KD----
-GT---N--V---SL-DTT--L----M--LQ----RDDS--QLD-VPP-T---KD---TNLPTCLLCVCLSG
SVYCEEI--DIEAVPPLPKETAYLYARFNKIKRIAASDFADITTLRRIDFSGNRIEEIEDGAFSKLLLLEEL
SLAENRLVKLPVLPPKLTTFNANQNRIKSRGIKANAFKKLTNLAYLYLGHNALESVPLNLPESLRILHL-QY
NNITTITDDTFCKSNN-TRYIRTRMDEIRMEGNPIVLAKHVNAFSCLRMLPVGTYY-----
>tr|U3K349|U3K349_FICAL/20-293  Uncharacterized protein OS=Ficedula albicollis GN=OGN PE=4 SV=1
APPLQQESL-QFY---------E--Y-D---TDVSMGSLTQR---DYEMQP-----KDIR------KD----
-GI---N--V---SL-DTS--L----M--LQ----SDDS--QLD-VPP-T---KD---TNLPTCLLCVCLSG
SVYCEEI--DIEAVPPLPKETAYLYARFNKIKRIAASDFADITTLRRIDFSGNRIEEIEDGAFAKLLLLEEL
SLAENRLVKLPVLPPKLTTFNANQNRIKSRGIKANAFKKLTNLAYLYLGHNALESVPLNLPESLRILHL-QY
NNITTITDDTFCKSNN-TRYIRTRMDEIRMEGNPIVLAKHVNAFSCLRMLPVGTYY-----
>tr|A0A091EWI3|A0A091EWI3_CORBR/20-293  Mimecan OS=Corvus brachyrhynchos GN=N302_07218 PE=4 SV=1
APPLQQESL-QFD---------D--Y-E---TDVSMGSLIQQ---DYEMQS-----KDIR------KD----
-GK---N--V---SL-DTS--L----I--LQ----SDDS--QLD-VPP-T---KD---TNLPTCLLCVCLSG
SVYCEEI--DIEAVPPLPKETAYLYARFNKIKRIAASDFADITTLRRIDFSGNRIEEIEDGAFSKLLLLEEL
SLAENRLVKLPVLPPKLTTFNANQNRIKSRGIKANAFKKLTNLAYLYLGHNALESVPLNLPESLRILHL-QY
NNITTITDDTFCKSNN-TRYIRTRMDEIRMEGNPIVLAKHVNAFSCLRMLPVGTYY-----
>tr|A0A093PCV0|A0A093PCV0_9PASS/20-293  Mimecan OS=Manacus vitellinus GN=N305_08676 PE=4 SV=1
APPLQQQPF-QFE---------E--Y-D---TDVSMGSLIQQ---DYEMQS-----KDTI------KD----
-GT---N--V---SL-DTS--L----R--LQ----GDDS--QLD-VPP-T---KD---TNLPTCLLCVCLSG
SVYCEEI--DIEAVPPLPKETAYLYARFNKIKRIAASDFADITTLRRIDFSGNRIEEIEDGAFSKLLLLEEL
SLAENRLVKLPVLPPKLTTFNANQNRIKSRGIKANAFKKLTNLAYLYLGHNALESVPLNLPESLRILHL-QY
NNISTITDDTFCKSNN-TRYIRTRMDEIRMEGNPIVLAKHVNAFSCLRMLPVGTYY-----
>tr|A0A091MIY9|A0A091MIY9_9PASS/20-293  Mimecan OS=Acanthisitta chloris GN=N310_01779 PE=4 SV=1
APPIQQESL-QFY---------E--Y-D---TDVSMGSLTQQ---DYELQS-----KDIR------KD----
-GT---N--I---SL-DTS--L----R--LQ----GDDS--ELD-IPA-T---KD---TNLPTCLLCVCLSG
SVYCEEI--DIEAVPPLPKETAYLYARFNKIKRIAASDFADITTLRRIDFSGNRIEEIEDGAFSKLLLLEEL
SLAENRLIKLPVLPPKLTTFNANQNRIKSRGIKANAFKRLTNLAYLYLGHNALESVPLNLPESLRILHL-QY
NNITTITDDTFCKSNN-TRYIRMRMDEIRMEGNPIVLAKHVNAFSCLRMLPVGTYY-----
>tr|A0A091IBI2|A0A091IBI2_CALAN/20-293  Mimecan OS=Calypte anna GN=N300_09938 PE=4 SV=1
APPIQQESA-QFY---------D--Y-D---TDVTMGSLIHQ---DYEMQS-----KDIR------KD----
-GA---N--I---SL-DTS--L----K--LQ----GDDS--QLD-APP-T---KD---TNLPTCLLCVCLSG
SVYCEEM--DIEAVPPLPKETAYLYARFNKIKRIAASDFADITTLRRIDFSGNRIEEIEDGAFSKLLLLEEL
SLAENQLMKLPVLPPKLTTFNANQNRLKSRGIKANAFKKLTNLAYLYLGHNALESVPLNLPESLRILHL-QY
NNITTITDDTFCKSNN-TRYIRTSMDEIRMEGNPIVLAKHVNAFSCLRTLPVGTYY-----
>tr|A0A091QHX7|A0A091QHX7_9GRUI/20-292  Mimecan OS=Mesitornis unicolor GN=N332_10110 PE=4 SV=1
APPLQEESL-QFY---------E--Y-D---TDVAKGSLI-Q---DYEMQS-----KDIR------KD----
-GA---N--I---SL-DAS--L----R--LQ----GDDS--ELN-VSP-T---KD---TNLPTCLLCVCLSG
SVYCEEI--DIEAVPPLPKETAYLYARFNKIKRIAVSDFADIPTLRRIDFSGNRIEEIEDGAFSKLLLLEEL
SLAENRLMKLPVLPPKLTTFNANQNRIKSRGIKANAFKKLTNLAYLYLGHNALESVPLNLPESLRILHL-QY
NNITTITDDTFCKSNN-TRYIRTHMDEIRMEGNPITLAKHVNAFSCLRTLPVGTYY-----
>tr|A0A091WBW9|A0A091WBW9_OPIHO/20-293  Mimecan OS=Opisthocomus hoazin GN=N306_13213 PE=4 SV=1
APPIQQESL-QFY---------E--Y-D---TDLTMGSLIQQ---DYEMQS-----KDIR------KD----
-GT---N--V---SL-DTS--L----R--LQ----ADDS--ESN-VPP-T---KD---TNLPTCLLCVCLSG
SVYCEEI--DIEAVPPLPKETAYLYARFNKIKRIAVSDFADITTLRRIDFSGNRIEEIEDGAFSKLLLLEEL
SLAENRLLKLPILPPKLTTFNANQNRIKSRGIKANAFKKLTNLAYLYLGHNALESVPLNLPESLRILHL-QY
NNITTITDDTFCKSNN-TRYIRTHMDEIRMEGNPILLAKHVNAFSCLRTLPVGTYY-----
>tr|A0A093BX04|A0A093BX04_9AVES/20-293  Mimecan OS=Pterocles gutturalis GN=N339_03023 PE=4 SV=1
APPIQQESL-QFY---------E--Y-D---TDVTMGNLIQQ---DYEMQS-----KDIR------KD----
-GI---N--V---SL-DTS--L----R--LQ----ADDS--DSN-VQP-T---KD---TNLPTCLLCVCLSG
SVYCEEI--DIEAVPPLPKETAYLYARFNKIKRIAVSDFADITTLRRIDFSGNRIEEIEDGAFSKLLLLEEL
SLAENRLLKLPVLPPKLTTFNANQNRIKSRGIKANAFKKLTNLAYLYLGHNALESVPLNLPESLRILHL-QY
NNITTITDDTFCKSNN-TRYIRTHMDEIRMEGNPILLAKHVNAFSCLRTLPVGTYY-----
>tr|A0A087QT46|A0A087QT46_APTFO/20-293  Mimecan OS=Aptenodytes forsteri GN=AS27_06171 PE=4 SV=1
APPIQQESL-QFY---------E--Y-D---TDVTMGSLIQQ---DYEMQS-----KDIR------KD----
-GT---N--V---SL-DTS--L----R--LQ----GDDS--ERN-VPP-T---KD---TNLPTCLLCVCLSG
SVYCEEI--DIEAVPPLPKETAYLYARFNKIKRIAVSDFADITTLRRIDFSGNRIEEIEDGAFSKLLLLEEL
SLAENRLLKLPVLPPKLTTFNANQNRIKSRGIKANAFKKLTNLAYLYLGHNALESVPLNLPESLRILHL-QY
NNITTITDDTFCKSNN-TRYIRTSMDEIRMEGNPILLAKHVNAFSCLRTLPVGTYY-----
>tr|A0A093P975|A0A093P975_PYGAD/20-293  Mimecan OS=Pygoscelis adeliae GN=AS28_06770 PE=4 SV=1
APPIQQESL-QFY---------E--Y-D---TDVTMGSLIQQ---DYEMQS-----KDIR------KD----
-GT---N--V---SL-DTS--L----R--LQ----GDDS--ERD-VPP-T---KD---TNLPTCLLCVCLSG
SVYCEEI--DIEAVPPLPKETAYLYARFNKIKRIAVSDFADITTLRRIDFSGNRIEEIEDGAFSKLLLLEEL
SLAENRLLKLPVLPPKLTTFNANQNRIKSRGIKANAFKKLTNLAYLYLGHNALESVPLNLPESLRILHL-QY
NNITTITDDTFCKSNN-TRYIRTSMDEIRMEGNPILLAKHVNAFSCLRTLPVGTYY-----
>tr|A0A091M8X0|A0A091M8X0_CARIC/20-293  Mimecan OS=Cariama cristata GN=N322_08432 PE=4 SV=1
APPIQQESL-QFY---------E--Y-D---TDVTMGSLIRQ---DYEMQS-----KDIK------KD----
-GT---N--V---SL-DTS--L----R--LQ----GDDS--QRD-VPP-T---KD---TNLPTCLLCVCLSG
SVYCEEI--DIEAVPPLPKETAYLYARFNKIKRIAVSDFADITTLRRIDFSGNRIEEIEDGAFSKLLLLEEL
SLAENRLLKLPVLPPKLTTFNANQNRIKSRGIKANAFKKLTNLAYLYLGHNALESVPLNLPESLRILHL-QY
NNITTITDDTFCKSNN-TRYIRTSMDEIRMEGNPILLAKHVNAFSCLRTLPVGTYY-----
>tr|A0A091TM15|A0A091TM15_9AVES/20-293  Mimecan OS=Pelecanus crispus GN=N334_13810 PE=4 SV=1
APPIQQESL-QFY---------E--Y-D---TDVTMGSLIQQ---DYEMQS-----KDIR------KD----
-GT---N--V---SL-DTS--L----R--LQ----GDDS--ERD-VPP-T---KD---TNLPTCLLCVCLSG
SVYCEEI--DIEAVPPLPKETAYLYARFNKIKRIAVSDFADITTLRRIDFSGNRIEEIEDGAFSKLLLLEEL
SLAENRLIKLPVLPPKLTTFNANQNRIKSRGIKANAFKKLTNLAYLYLGHNALESVPLNLPESLRILHL-QY
NNITTITDDTFCKSNN-TRYIRTHMDEIRMEGNPILLAKHVNAFSCLRTLPVGTYY-----
>tr|A0A091UQT2|A0A091UQT2_NIPNI/20-293  Mimecan OS=Nipponia nippon GN=Y956_05385 PE=4 SV=1
APPIQQESL-QFY---------E--Y-D---TDVTMGSLIQQ---DYEMQS-----KDIR------KD----
-GT---N--V---SL-DTS--L----I--LQ----GDDS--ERN-VPP-T---KD---TNLPTCLLCVCLSG
SVYCEEI--DIEAVPPLPKETAYLYARFNKIKRIAVSDFADITTLRRIDFSGNRIEEIEDGAFSKLLLLEEL
SLAENRLLKLPVLPPKLTTFNANQNRIKSRGIKANAFKKLTNLAYLYLGHNALESVPLNLPESLRILHL-QY
NNITTITDDTFCKSNN-TRYIRTHMDEIRMEGNPILLAKHVNAFSCLRTLPVGTYY-----
>tr|A0A091U6T6|A0A091U6T6_PHORB/20-293  Mimecan OS=Phoenicopterus ruber ruber GN=N337_03618 PE=4 SV=1
APPIQQESL-QFY---------E--Y-D---TDVTMGSLIQQ---DYEMQS-----KDIR------KD----
-GT---N--V---SL-DTS--L----R--LQ----GDDS--DRN-VPP-T---KD---TNLPTCLLCVCLSG
SVYCEEI--DIEAVPPLPKETAYLYARFNKIKRIAVSDFADITTLRRIDFSGNRIEEIEDGAFSKLLLLEEL
SLAENRLIKLPVLPPKLTTFNANQNRIKSRGIKANAFKKLTNLAYLYLGHNALESVPLNLPESLRILHL-QY
NNITTITDDTFCKSNN-TRYIRTHMDEIRMEGNPILLAKHVNAFSCLRTLPVGSYY-----
>tr|A0A093IWP6|A0A093IWP6_FULGA/20-291  Mimecan OS=Fulmarus glacialis GN=N327_11573 PE=4 SV=1
APPKQQESL-QFY---------E--Y-D---TDVTMGSLIQQ---DYEMQS-----KDIR------KD----
-GT---N--V---SL-DTS--L----R--LQ----GDDS----N-VPP-T---KD---TNLPTCLLCVCLSG
SVYCEEI--DIEAVPPLPKETAYLYARFNKIKRIAVSDFADITTLRRIDFSGNRIEEIEDGAFSKLLLLEEL
SLAENRLIKLPVLPPKLTTFNANQNRIKSRGIKANAFKKLTNLAYLYLGHNALESVPLNLPESLRILHL-QY
NNITTITDDTFCKSNN-TRYIRTHMDEIRMEGNPILLAKHVNAFSCLRTLPVGAYY-----
>tr|A0A091JRB7|A0A091JRB7_9AVES/20-293  Mimecan OS=Egretta garzetta GN=Z169_12632 PE=4 SV=1
APPIQQESL-QFY---------E--Y-D---TDVTMGSLMQQ---DYEMQS-----KDIR------KD----
-GT---N--V---SL-DTS--L----R--LQ----GDES--EHN-VPP-T---KD---TNLPTCLLCVCLSG
SVYCEEI--DIEAVPPLPKETAYLYARFNKIKRIAVSDFADITTLRRIDFSGNRIEEIEDGAFSKLLLLEEL
SLAENRLLKLPVLPPKLTTFNANQNRIKSRGIKANAFKKLTNLAYLYLGHNALESVPLNLPESLRILHL-QY
NNITTVTDDTFCKSNN-TRYIRTHMDEIRMEGNPILLAKHVNAFSCLRTLPVGTYY-----
>tr|A0A099ZWL5|A0A099ZWL5_CHAVO/20-293  Mimecan OS=Charadrius vociferus GN=N301_12610 PE=4 SV=1
APPIQQESL-QFY---------E--Y-D---TDVTMGSLIQQ---DYEMQS-----KDIR------KD----
-GT---N--V---SL-DTS--L----R--LQ----GDDS--ERN-VPP-T---KD---TNLPTCLLCVCLSG
SVYCEEI--DIEAVPPLPKETAYLYARFNKIKRIAVSDFADITTLRRIDFSGNRIEEIEDGAFSKLLLLEEL
SLAENRLLKLPVLPPKLTTFNANQNRIKSRGIKANAFKKLTNLAYLYLGHNALESVPLNLPESLRILHL-QY
NNITTITDDTFCKSNN-TRYIRTQMDEIRMEGNPILLAKHVNAFSCLRTLPVGTYY-----
>tr|A0A091PD47|A0A091PD47_HALAL/20-293  Mimecan OS=Haliaeetus albicilla GN=N329_01574 PE=4 SV=1
APPIQQESL-QFY---------E--Y-D---TDVTMGSLIQQ---DYEMQS-----KDLR------KD----
-GT---N--V---SL-DTS--L----R--LQ----GDDS--ERN-VPP-T---KD---TNLPTCLLCVCLSG
SVYCEEI--DIEAVPPLPKETAYLYARFNKIKRIAVSDFADITTLRRIDFSGNRIEEIEDGAFSKLLLLEEL
SLAENRLIKLPVLPPKLTTFNANQNRIKSRGIKANAFKKLTNLAYLYLGHNALESVPLNLPESLRILHL-QY
NNITTITDDTFCKSNN-TRYIRTRMDEIRMEGNPILLAKHVNAFSCLRTLPVGTYY-----
>tr|A0A091R1U5|A0A091R1U5_MERNU/20-293  Mimecan OS=Merops nubicus GN=N331_01520 PE=4 SV=1
APPIQQESL-QFY---------E--Y-D---TDVTMGNLIQQ---DYEMQS-----KDIR------KD----
-GT---N--V---SL-DTS--L----R--LQ----GDDS--ERN-VPP-T---KD---TNLPTCLLCVCLSG
SVYCEEI--DIEAVPPLPKETAYLYARFNKIKRIAVSDFADITTLRRIDFSGNRIEEIEDGAFSKLLLLEEL
SLAENRLVKLPVLPPKLTTFNANQNRIKSRGIKANAFKKLTNLAYLYLGHNALESVPLNLPESLRILHL-QY
NNITSITDDTFCKSNN-TRYIRTRMDEIRMEGNPILLAKHVNAFSCLRTLPVGTYY-----
>tr|A0A093FUX0|A0A093FUX0_GAVST/20-293  Mimecan OS=Gavia stellata GN=N328_04731 PE=4 SV=1
APPIQQESL-QFY---------E--Y-D---TDVTMGSLIQQ---DYEMQS-----KDIR------KD----
-GT---N--V---SL-DTS--L----R--LQ----GDDS--ERN-VPP-T---KD---TNLPTCLLCVCLSG
SVYCEEI--DIEAVPPLPKETAYLYARFNKIKRIAVSDFADITTLRRIDFSGNRIEEIEDGAFSKLLLLEEL
SLAENRLIKLPVLPPKLTTFNANQNRIKSRGIKANAFKKLTNLAYLYLGHNALESVPLNLPESLRILHL-QY
NNITTITDDTFCKSNN-TRYIRTSMDEIRMEGNPILLAKHVNAFSCLRTLPVGTYY-----
>tr|A0A093EUX5|A0A093EUX5_TYTAL/20-294  Mimecan OS=Tyto alba GN=N341_00792 PE=4 SV=1
APPIQQDSL-QFY---------E--Y-D---TDVIMGSLIQQ---DYEMQS-----KDIR------KD----
-GT---N--V---SL-DIS--L----R--LQ----GDDS--ERNDAPP-T---KD---TNLPTCLLCVCLSG
SVYCEEI--DIEAVPPLPKETAYLYARFNKIKRIAVSDFADITTLRRIDFSGNRIEEIEDGAFSKLLLLEEL
SLAENRLLKLPVLPPKLTTFNANQNRIKSRGIKANAFKKLTNLAYLYLGHNALESVPLNLPESLRILHL-QY
NNITTITDDTFCKSNN-TRYIRTRMDEIRMEGNPILLAKHVNAFSCLRTLPVGTYY-----
>tr|A0A091N6U4|A0A091N6U4_APAVI/20-293  Mimecan OS=Apaloderma vittatum GN=N311_04340 PE=4 SV=1
APPVQQESL-QFY---------E--Y-D---TDVAMGSLIQQ---DYEMQS-----KDIR------KD----
-GT---N--V---SL-ETS--L----R--LQ----GDDS--ELN-VPP-T---KD---TNLPTCLLCVCLSG
SVYCEEI--DIEAVPPLPKETAYLYARFNKIKRIAVSDFADITTLRRIDFSGNRIEEIEDGAFSKLLLLEEL
SLAENRLLKLPVLPPKLTTFNANQNRIKSRGIKANAFKKLTNLAYLYLGHNALESVPLNLPESLRILHL-QY
NNITTITDDTFCKSNN-TRYIRTSMDEIRMEGNPILLAKHVNAFSCLRTLPVGTYY-----
>tr|A0A087VPP7|A0A087VPP7_BALRE/20-296  Mimecan OS=Balearica regulorum gibbericeps GN=N312_07287 PE=4 SV=1
APPIQQESL-QFY---------E--Y-DTDVTDVTMGSLIQQ---DYEMQS-----KDII------KD----
-GT---N--V---SL-DTS--L----R--LQ----GDDS--ERN-VPP-T---KD---TNLPTCLLCVCLSG
SVYCEEI--DIEAVPPLPKETAYLYARFNKIKRIAVSDFADITTLRRIDFSGNRIEEIEDGAFSKLLLLEEL
SLAENRLIKLPVLPPKLTTFNANQNRIKSRGIKANAFKKLTNLAYLYLGHNALESVPLNLPESLRILHL-QY
NNITTITDDTFCKSNN-TRYIRTSMDEIRMEGNPILLAKHVNAFSCLRTLPVGTYY-----
>tr|A0A091K3M7|A0A091K3M7_COLST/19-292  Mimecan OS=Colius striatus GN=N325_07082 PE=4 SV=1
APPIQQESL-QFY---------E--Y-D---TDATVGSLIQQ---DYEMQS-----NDIR------KD----
-GT---N--V---SL-DTS--L----R--LQ----GDDS--DGN-AAP-T---KD---TNLPTCLLCVCLSG
SVYCEEI--DIEAVPPLPKETAYLYARFNKIKRIAVSDFADITTLRRIDFSGNKIEEIEDGAFSKLLLLEEL
SLAENRLLKLPVLPPKLTTFNANQNRIKSRGIKANAFKKLTNLAYLYLGHNALESVPLNLPESLRILHL-QY
NNITTITDDTFCKSNN-TRYIRTSMDEIRMEGNPILLAKHVNAFSCLRTLPVGTYY-----
>tr|A0A093C6V5|A0A093C6V5_TAUER/20-293  Mimecan OS=Tauraco erythrolophus GN=N340_05988 PE=4 SV=1
APPIPQESL-QFY---------E--Y-G---TDVTMGSLSQQ---DYEMQS-----KDLR------KD----
-GT---N--V---SL-DTS--L----R--LQ----GDDS--EHD-APP-T---KD---TNLPTCLLCVCLSG
SVYCEEI--DIEAVPPLPKETAYLYARFNKIKRIAVADFADITTLRRIDFSGNRIEEIEDGAFSKLLLLEEL
SLAENRLLKLPVLPPKLTTFNANQNRIKSRGIKANAFKKLTNLAYLYLGHNALESVPLNLPESLRILHL-QY
NNITTITDDTFCKSNN-TRYIRTSMDEIRMEGNPILLAKHVNAFSCLRTLPVGTYY-----
>tr|A0A091KZL3|A0A091KZL3_9GRUI/20-293  Mimecan OS=Chlamydotis macqueenii GN=N324_00740 PE=4 SV=1
APPIQQETL-PFY---------E--Y-D---TDVTMGSLIQH---EYEMQS-----KDIR------QD----
-GT---N--V---SL-DTS--L----R--LQ----GDDS--ERN-IPP-T---KD---TNLPTCLLCVCLSG
SVYCEEI--DIEAVPPLPKETAYLYARFNKIKRIAVSDFADITTLRRIDFSGNRIEEIEDGAFSKLLLLEEL
SLAENRLLKLPVLPPKLTTLNANQNRIKSRGIKANAFKKLTNLAYLYLGHNALESVPLNLPESLRILHL-QY
NNITTITDDTFCKSNN-TRYIRTSMDEIRMEGNPILLAKHVNAFSCLRTLPVGTYY-----
>tr|A0A091GQD5|A0A091GQD5_BUCRH/20-291  Mimecan OS=Buceros rhinoceros silvestris GN=N320_11978 PE=4 SV=1
APPIQQESL-PFY---------E--Y-D---TDVTMGSLMQQ---DYEMQS-----KDIR------KG----
-GT---N--I---SL-DTS--L----R--LQ----EDDS----N-VAP-T---KD---TNLPTCLLCVCLSG
SVYCEEI--DIEAVPPLPKETAYLYARFNKIKRIAVSDFADITTLRRIDFSGNRIEEIEDGAFSKLLLLEEL
SLAENRLLKLPALPPKLTTFNANQNRIKSRGIKANAFKKLTNLAYLYLGHNALESVPLNLPESLRILHL-QY
NNITTITDDTFCKSNN-TRYIRSSMDEIRMEGNPILLAKHVNAFSCLRTLPVGTYY-----
>tr|A0A093H420|A0A093H420_PICPB/20-291  Mimecan OS=Picoides pubescens GN=N307_14814 PE=4 SV=1
APPIQQESL-PFY---------E--Y-D---TDVTMGS--QQ---DYEMQS-----KDIR------KD----
-GT---N--I---SL-DTS--L----S--LQ----GDDG--ERN-VPP-T---KD---TNLPTCLLCVCLSG
SVYCEEI--DIEAVPPLPKETAYLYARFNKIKRIAVSDFADITTLRRIDFSGNRIEEIEDGAFSKLLLLEEL
SLAENRLMKLPVLPPKLTSFNANQNRIKSRGIKANAFKKLTNLAYLYLGHNQLESVPLNLPESLRILHL-QH
NNITTITDDTFCKSNN-TRYIRSSMDEIRMEGNPILLAKHVNAFNCLRTLPVGTYY-----
>tr|A0A091FXP9|A0A091FXP9_9AVES/20-291  Mimecan OS=Cuculus canorus GN=N303_14624 PE=4 SV=1
APPLQQEPL-PF-------------Y-D---SDITWGSPIQQ---DYEMQS-----QDIR------KD----
-GT---N--V---SL-DTS--L----R--LQ----GDDS--EHN-VPP-T---KD---TNLPTCLLCVCLSG
SVYCEEI--DIEAVPPLPKETAYLYARFNKIKRIAVSDFADITTLRRIDFSGNRIEEIEDGAFSKLLLLEEL
SLAENRLLKLPVLPPKLTTFNANQNRIKSRGIKANAFKKLTNLAYLYLGHNALESVPLNLPESLRILHL-QY
NNITTITDDTFCKSNN-TRYIRTHMDEIRMEGNPILLAKHVNAFSCLRTLPVGTYY-----
>XP_014450878.1/20-298  PREDICTED: mimecan isoform X1 [Alligator mississippiensis]
APPIQQESF-NFY---------D--Y-DT---DFIKGKMVQQ---DDEMKF-----KDVRK-LLHMED----
-GM---I--D---SP-DTN--V----K--LQ----NDES--IPD-VPP-T---KD---TNLPTCLLCVCLSG
SVYCEET--DIESVPPLPKETAYLYARFNKIKKVVVSDFADIPTLKRIDFTGNMIEVIEDGTFSKLLLLEEL
SLAENKLVKLPVLPPKLITFNANHNRIKSRGIKANAFKKLTNLSHLYLGHNALDSVPLNLPESLCILHL-QF
NNITTIKDDTFCKSNN-TRYVHPHMEEIRMEGNPIILGKHPNAFSCLRTLPTGAYY-----
>tr|G1KIK2|G1KIK2_ANOCA/21-302  Uncharacterized protein OS=Anolis carolinensis GN=OGN PE=4 SV=2
APPPPQQNI-APFYE-DTIF-----------KQGYEDILFKE---DYEEKP-----QDAVK-YK-ENN----
-D----I-LV---FN-EDV------LQ--MQ----GDED--GPG-ESS----TNF-T--DLATCLLCVCLSG
SVYCEET--EIENVPPLPKETGYLYARFNKIKKVKVSDFADIPSLRRIDLTGNRIQEIEDGAFAKLLLLEEL
SLADNMIAKLPVLPPKLTSLNANNNKIKSRGIKANAFKKLNNLSYLYLGHNALEAVPANLPESLRILHL-QY
NNITTITAETFCKGNNQTRYVRQRMDEIRMEGNPVILGKYPNAFMCLRMLPIGTYF-----
>tr|J3SCU5|J3SCU5_CROAD/20-297  Osteoglycin OS=Crotalus adamanteus PE=2 SV=1
APPNQQYST-LFH-ETVQ--------------QSYEDALFQE---DYEDYP-----QDGVK-NK-EDN----
-T------FV---FN-ENK------VQ--LQ----RDDE--KIA-DGT----TNY-T--KMATCLLCVCLIR
SIYCEEM--DIESIPVLPKETGYLYARFNKIKKVKVSDFAEIPTLRRIDLTGNAIQEIEDGAFAKLILLEEL
SLADNRIAKLPLLPPKLISLNVNNNRIKNRGIKANAFKKLTKLSYLYLAQNSLESVPPNLPESLRILHL-QF
NNITSITDETFCKGNNQTRYVRQRMDQIRMEGNPVILGKYPNAFICLKTLPIGQYF-----
>tr|T1DKE3|T1DKE3_CROHD/20-297  Mimecan OS=Crotalus horridus PE=2 SV=1
APPNQQYST-LFH-ETVQ--------------QGYEDALFQE---DYEDYP-----QDGVK-NK-EDN----
-T------FV---FN-ENK------VQ--LQ----RDDE--KIA-DGT----TNY-T--KMATCLLCVCLIR
SIYCEEM--DIESIPVLPKETGYLYARFNKIKKVKVSDFAEIPTLRRIDLTGNAIQEIEDGAFAKLILLEEL
SLADNRIAKLPVLPPKLISLNVNNNRIKNRGIKANAFKKLTKLSYLYLAQNSLESVPPNLPESLRILHL-QF
NNITSITDETFCKGNNQTRYVRQRMDQIRMEGNPVILGKYPNAFICLKTLPIGQYF-----
>tr|M7CFR9|M7CFR9_CHEMY/20-265  Mimecan OS=Chelonia mydas GN=UY3_03016 PE=4 SV=1
VPPIQQESL-NLY---------E--Y-DT---DIFE-ELFKQ---DYEDKS-----QDAIK-KK-GKD----
-DM---I--V---SP-DSNIQL----E--LQ----RDES--VPK-VPP-T---KD---TDLATCLLCVCLSG
SVYCEEI--DIVAIPPLPKETSYLYARFNKIKRVAVSDFADIPTLRRINLSGNRIEEIEDGAFSKLLLLEEL
SLADNKLIRLPILPPKLITFNANYNRIKSRGIRANAFK---------------------------------F
NNITSVTDDTFCKSNN-TRYIRSRMDEIRMEGNPVILAKHPNAFSCLKTLPVGTY------
>tr|F6QZJ8|F6QZJ8_XENTR/20-294  Uncharacterized protein OS=Xenopus tropicalis GN=ogn PE=4 SV=1
APSVPQQTI-SHH--------------E---DYIVEGKLFQL---NLQKMA-----QTTER--N---G----
--L---T-LL---SK-DR-----------FK----RDQERAGSNRTAAKV---EDA---DLPTCLLCVCLSG
SVYCEET--EIEEVPPLPKETAYLYARFNKIKKITAKDFSDFPTLRRIDLTGNLIEEIDDKAFDKLPLLEQL
NLAENKITRIPALPTKLTVFNANDNQIKSKGIKANAFKKLTSLAYLYLANNQLESVPQNLPESLRILHLQ-Q
NGISSITDDTFCKSND-THYVRSHMDEIRMEGNPVILGKYPNSFTCLKTLPSGSYFK----
>tr|Q7ZYH2|Q7ZYH2_XENLA/20-290  Ogn-prov protein OS=Xenopus laevis GN=ogn PE=2 SV=1
APSVPQQSF-SHH--------------E---DYIFEGKLFQL---NLQKKA-----QTIER--N---E----
--L---T-VV---SK-DR-----------FK----RDE--ASSNR-T-KT---EDV---DLPTCLLCVCLSG
SVYCEET--DIEEVPPLPKETAYLYARFNKIKKITAKDFSDFPTLRRIDLTGNLIEDIDDKAFEKLPLLEQL
NLAENKLTRIPALPTKLTVFNVNDNQIKSKGIKANVFKKLTSLAYLYLANNQLESVPQNLPESLKILHLQ-Q
NNITSITDDTFCKSND-TRYIRSHMAEIRMEGNPVILGKHPNSFTCLKTLPSGSYFK----
>XP_018407801.1/20-295  PREDICTED: mimecan [Nanorana parkeri]
APPAQQEAV-YDY-------------DV---NEIFEGLLFKQ---HFEQYS-----KDTET-NE--KN----
--G---L-II---S---R-----------FK----RDEDKKGAADSTDDS---EVK---DLPTCLACVCLSG
SVYCEET--EIEEVPPLPKETSYLYARFNKIKKITVKDFSDFPTLRRIDLTGNVIEEIEEKAFEKLVFLEQL
SLAENRLTRIPVLPTKLTSFNVNYNLIKSKAVKANAFKKLTNLAYLYLANNQLESVPANLPESLRVIHLQ-N
NNITSITDDTFCKAND-TRYLRTRLDEVRMEGNPVILGKYPNSFTCLRTLPHGSYFK----
>XP_005987115.1/18-304  PREDICTED: mimecan [Latimeria chalumnae]
QP-VDKDYF-TVE-NVNLDLFDENET-G---LETTHDVVIYG---DYEGKE-----EPSTR-KK--------
-E------ST---TP-DTF------LE--LL----RPPR--SPT-IEPERVLTQD-V--DLPTCLLCVCLTG
SVYCEET--TIDSIPALPQETAYLYARFNKIKSIKTKDFADIPTLKVIDLTGNLIEEIEDGAFSKLLLLEAL
LLAENRLTRIPALPPKLQLFNANNNRIKNKGIKANAFKKLNNLSYLYLTHNVLEKVPPQIPDTLRVLHL-QF
NNITSITDDTFCKAND-TSYIRDCMDEIRMEGNPIILAKFPNSFICLKMLPFGRYY-----
>tr|Q1LV51|Q1LV51_DANRE/24-292  Uncharacterized protein OS=Danio rerio GN=ogn PE=1 SV=1
---A-H--Y-HTH------------------RHHRLE--DVAL---TEETD---V--RAQRN---KR-----
-S----TN---G-DDDKNA------LM--L--A-DAPDD--SGP-LQPVG---DP---SDLPTCLLCVCLTG
SVYCEEVDPDMTSVPTLPKETNYLYARYNKIKKITAKDFGDIVTLKRIDFTGNIISEIEDGAFAKLTMLEEL
SLAENQLAKLPMLPAKLTAFNANHNKLKTKGVKANAFKKLNKLLHLYLAHNELEAVP-LIPEMVRTLHLQ-N
NNISTVSTDTFCKSND-TYYIRPNMNEIRMDGNPINLGQYPNSFICLQSLPIGRYQ-----
>tr|W5KCC6|W5KCC6_ASTMX/24-291  Uncharacterized protein OS=Astyanax mexicanus PE=4 SV=1
---T---------------------------QHYQESKELPLN---IEEAH---L--ETKKS---KR-----
-A----TDF--A-TDEQTG------LF--LP-A-DSPED--SDV-GPAGG---DA---SDLPTCLLCVCLTG
SVYCEEVDPDMTSVPALPKETAYLYARYNKIKKLSQKDFGDIVTLKRIDLTGNLISEIEDGAFSKLTLLEEL
TLAENQLVRLPMLPTKLTSFSANHNRLKTKGVKATAFKKLTKLRSLFLAHNELEAVP-MIPESVRTLHIQ-N
NNISTVNVDTFCKSND-TYYIRPNLNEIRMDGNPVILAQYPNSFTCLQSLPIGRYQ-----
>tr|B9ELL6|B9ELL6_SALSA/21-297  Mimecan OS=Salmo salar GN=MIME PE=2 SV=1
STGK-H--F-NQE------------------STLRLEQQDVLP---NREAY---L--DARRS---KR-----
-VA---AALWLG-EDYDSS------MV--F--L--PADE--PDN-APAGG---DA---SELPTCLLCVCLTG
SVYCEEVVPEMTAVPTLPKETAYLYARYNKIKKITNKDFADIVTLKRIDLTGNLISEIEEGAFSKLTLLEEL
NLAENQLVKLPMLPGKLTTFNANHNRLKTKGVKANAFKKLEKLINLFLGDNALEAVP-VIPENVRIVHLQ-N
NNITDISFETFCKGNN-TYYIRPNLMEVRLDGNPVLLSKYPNSFTCLKSLPVGQYR-----
>tr|A0A1A8AYP8|A0A1A8AYP8_NOTFU/20-281  Osteoglycin OS=Nothobranchius furzeri GN=OGN PE=4 SV=1
---S-G--S-DPD------------------PQLRQRSTSGRQMDGYLSRV---L--E---L---RR-----
---------------EKRS------LP--P--A-DEPDG---GPDA---S---DR---VDLPTCLKCVCLSR
SVYCEDVSPDMTKVPPLPKETSYLYARFNKIRKISRNDFGDTVTLKRIDLTGNMISEIDDGAFSKLTLLEEL
SLAENKLVKLPTLPAKLTSFNANSNLLKTKGVKATIFTKLTNLANLYLADNQLDAVP-HIPESVRILHLQ-N
NNITDVNKDTFCKSND-TYYLRLSLSEVRMDGNPVELSKFPDSFTCMKILPVGRYR-----
>tr|M4A7Q8|M4A7Q8_XIPMA/20-281  Uncharacterized protein OS=Xiphophorus maculatus PE=4 SV=1
---R-M--S-GPE------------------LRLRPGSLP-N---GYISEY---L--K---S---RR-----
---------------ARRA------LP--P--A-DEPDA--SIAPKESGG---GG---ADLPTCLLCVCLSG
SVYCEEVSPDMTSVPLLPKETAYLYARFNKIKKIGKNDFGDTVTLKRIDLTGNMISEIDDAAFSKLTLLEEL
SLSENRLAKLPALPAKLTSFNANGNLLKTKGVKANAFKKLTGLANLYLANNQLEAVP-FIPESVRILHLQ-D
NNITEVNTDTFCKSDN-SYYLRLSLSEVRMDGNPVVLSKYPDSFTCMKVLPVGRYR-----
>tr|A0A087X8P5|A0A087X8P5_POEFO/20-280  Uncharacterized protein OS=Poecilia formosa PE=4 SV=1
---R-T--F-VPE------------------PRLRPGSLP-N---GYISEY---L--K---S---RR-----
---------------ARRA------LP--P--A-DEPDA--SMAPKES-D---SG---ADLPTCLLCVCLSG
SVYCEEVSPDMTSVPLLPKETAYLYARFNKIKKIGKNDFGDTVTLKRIDLTGNVISEIDDGAFSKLTLLEEL
SLAENRLVKLPALPAKLTSFNANSNLLKTKGVKANAFKKLTSLANLYLANNQLEAVP-FIPESVRILHLQ-D
NNITEVNVDTFCKSDN-SYYLRLSLSEVRMDGNPVVLSKYPDSFTCMKVLPVGRYR-----
>tr|A0A147AZ25|A0A147AZ25_FUNHE/20-280  Mimecan OS=Fundulus heteroclitus PE=4 SV=1
---R-R--S-NGE------------------SRLRTGSLQ-N---GYVGEF---L--K---S---RR-----
---------------ARRA------LP--A--A-DEPDA--TAAPKEG-N---DA---ADLPTCLLCVCLSG
SVYCEEVSPDMTTVPLLPKETAYLYARFNKIKKIGRNDFGDTVTLKRIDLTGNMISDIDDAAFSKLTLLEEL
SLAENRLVKLPALPAKLTSLNANHNLLKTKGVKANAFKKLTSLANLYLANNQLEAVP-FIPESVRILHLQ-D
NNITEVNTDTFCKSDN-SYYLRLSLSEVRMDGNPVVLSKYPDSFTCMKVLPVGRYR-----
>tr|E6ZGF3|E6ZGF3_DICLA/20-296  Mimecan OS=Dicentrarchus labrax GN=MIME PE=4 SV=1
---R-R--S-DQD------------------SQLIPGSLPARE---LNGYFRISMFCNSQRAGQYMN-----
-R----PCFL-----LQRA------LP--L--G-DEP-D--DSP-ISEGG---DP---IDLPTCLLCVCLTG
SVYCEEVSPDMTSVPTLPKETAYLYARFNKIKKISTKDFADIVTLKRIDLTGNLISEIEDGAFSKLVLLEEL
SLAENRLVKLPMLPAKLTSFNANNNLLKTKGVKANAFKKMTKLINLFLADNQLEAVP-QIPDSVRTIHLQ-N
NNITEVSVNTFCRSND-TYYLRPSLNEVRLDGNPVVLSKYPDSFTCMKVLPVGRYR-----
>tr|A0A1D6X7G4|A0A1D6X7G4_SPAAU/20-282  Osteoglycin 1 OS=Sparus aurata GN=OGN1 PE=2 SV=1
---R-K--S-DQD------------------SQLIVGSLPGRE---LNGYF---S--DPLNS---RR-----
---------------ARRA------VS--L--A-DEP-D--DSP-VSEGG---DA---SDLPTCLLCVCLTG
SVYCEEVSPDMTSVPTLPKETAYLYARFNKIKKISTKDFAGILTLKRIDLTGNLISEIEDGAFSKLALLESL
SLAENRLVKLPMLPAKLTSFNANNNFLKTRGVKANAFKKLTKLTHLYLADNQLEAVP-QIPDSVQILHLQ-N
NNITEVNVDTFCRSND-T-YLRPSLNEVRLDGNPVVLSKNPDSFTCMKVLPSGRYR-----
>tr|G3NJ38|G3NJ38_GASAC/20-283  Uncharacterized protein OS=Gasterosteus aculeatus PE=4 SV=1
---G-R--L-EQD------------------SQLIAGSLAGSE---RNGYF---V--DRWKL---RR-----
---------------ARRA------LP--V--A-DEP-G--DAP-VGQGG---DA---SDLPTCLLCVCLTG
SVYCEEVSPDVTSVPSLPKETAYLYARFNKIKKIRTKDFADIVTLRRIDLTGNMISEIEDGAFSNLPLLEEL
SLAENKLAKLPMLPAKLKYFNANNNLLKTRGVKANAFKKLTTLMNLYLADNQLEAVP-HIPDSVRILHLQ-N
NNITEVNVDTFCRSND-TYYLRPSLSEVRMDGNPVVLSKYPDSFTCMKVLPIGQYR-----
>tr|A0A0F8CK57|A0A0F8CK57_LARCR/20-282  Mimecan OS=Larimichthys crocea GN=EH28_05567 PE=4 SV=1
---R-R--S-DQD------------------SQLIPGSLSGRE---LNGYF---S--DNLKS---RR-----
---------------ARRA------LP--L--A-DEA-D--DSP-IVE-G---DG---TDLPTCLLCVCLTG
SVYCEEVSPDMTMVPALPKETAYLYGRFNKIKKIRTKDFADIVTLKRIDLTGNLISEIEDGAFSKLPLLEEL
SLAENRLVKLPMLPAKLSVFNANNNNLKTKGVKVNAFKKMTKLVNLFLADNQLEAVP-YIPESVRILHLQ-N
NNITEVNINTFCRSND-TYYLRPILSEVRMDGNPVMLSKYPDSFTCMKVLPIGRYR-----
>tr|I3KL46|I3KL46_ORENI/22-269  Uncharacterized protein OS=Oreochromis niloticus GN=LOC100698114 PE=4 SV=1
--A--------------------------------------------KGEY---M--EARTP---AK-----
-AT----V-R-----ASDY------GI--L--Q--DT-D--TDG-GVP-S---KA---EVLPTCLLCVCLSG
SVYCEDVSPDMSAVPTLPKETAYLYARFNKITKIHREDFADTATLRRIDLSGNLISEIEDGSFSKLPNLEEL
KLAENRLTKLPMLPSKLVTFNANFNRLKTQGVKANAFKKLTRLAYLYLGDNELTAVP-HLPESLYVVHLH-N
NNISTITDETFCKGNT-SHYIRTNMYEVRLDGNPLKLSEHPNSFICLQSLPIGWYK-----
>tr|A0A1D6X7G2|A0A1D6X7G2_SPAAU/22-266  Osteoglycin 2 OS=Sparus aurata GN=OGN2 PE=2 SV=1
--A--------------------------------------------KDEF---M--EARKP---KP-----
-GV----V-T-----YPDY------E---------EP-A--TDA-AGD-P---KA---DELPTCLLCVCLSG
SVYCEEVSPEMSAVPALPKETAYLYARFNKITRIRNSDFADMAPLRRIDLSGNLISEIEDGAFSKLPDLEEL
ILAENKLTRLPIMPTKLVTFNANFNKLKTQGVKATAFKKLTRLSYLYLGNNELTAVP-QLPESLNVVHLQ-N
NKISTITDETFCKGNT-SYYIRTNLYQVRLDGNPIQLSKHPNSFICLETLPIGWYN-----
>tr|C3KHQ0|C3KHQ0_ANOFI/22-266  Mimecan OS=Anoplopoma fimbria GN=MIME PE=2 SV=1
--A--------------------------------------------RDKN---T--EVRKP---KK-----
-VP----V-D-----VPNY------D---------AV-Q--DTD-QAA-P---RA---DELPTCLLCVCLSG
SVYCEEVSPEMSAVPSLPKETAYLYARFNKITKIRNQDFADMATLRRIDLTGNLISEIDDGAFSRLPHLEEL
TLAENRLIKLPVLPVKLVSFNANFNQLKTQGVKATVFKKLTRLTYLYLGNNEMTAVP-QLPESIHVVHLH-N
NKISMITDETFCKGNN-SHYIRSNMDEVRLDGNPVALSEHPNSFICLQSLPIGWYN-----
>tr|B5X6F3|B5X6F3_SALSA/22-270  Mimecan OS=Salmo salar GN=MIME PE=2 SV=1
--A--------------------------------------------RNGY---M--EARKP---KK-----
-EV----V-T-----IPDY------DT--A--G--DS-D--TSP-AAA-P---KAE--GELPTCLLCVCLTG
SVYCEEVSPEMTAVPSLPKETAYLYARYNKITKITNKDFADIATLRRIDLTGNLISEIEDGAFSKLALLEEL
NLSENKLAKLPMLPAKLISFNANYNQLKTKGIKSTAFKKLTKMAYLYLGNNELGAIP-QLPESLHIVHLY-N
NKITTVSDETFCQGNN-TQYIRANMEEVRLDGNPLMLAKHPNSFVCLRALPIGPYH-----
>tr|A0A060YRB5|A0A060YRB5_ONCMY/22-270  Uncharacterized protein OS=Oncorhynchus mykiss GN=GSONMT00060880001 PE=4 SV=1
--A--------------------------------------------RNGY---M--EARKP---KK-----
-EV----V-T-----IPDY------DT--T--G--DS-D--TSP-AAA-P---KDE--GELPTCLLCVCLTG
SVYCEEVSPEMTAVPSLPKETAYLYARYNKITKITNKDFADIATLRRIDLTGNLISEIEDGAFSKLALLEEL
NLSENKLAKLPMLPAKLISFNANYNQLKTKGIKSTAFKKLTKMAYLYLGNNELEAIP-QLPESLHIVHLY-N
NKITTLSDETFCQGNN-TQYIRANMEEVRLDGNPLMLAKHPNSFVCLRALPIGPYH-----
>tr|W5L210|W5L210_ASTMX/21-294  Uncharacterized protein OS=Astyanax mexicanus PE=4 SV=1
--AQ-NERKVEPR------------------NRIQARGLRLTLQTAANNTF---M--EVKKP---KK-----
-KV----I-E-----VPDY------ET--P--V--DD-D--QSP-AAG-K---DAD--ADLPTCLLCVCLTG
SVYCEEVSPEMTTVPALPKETTYLYARFNKITKIGSKDFADIATLKRIDLTGNIISEIEDGAFSKLDQLEEL
TLAENRLIKLPMLPSKLTSLNANHNLLKTKGIKATIFKKLNKLAYLYLGDNELEAIP-QLPESLHVVHLH-N
NNITTLTDETFCKGND-THYIRYNMLEVRLDGNPLILAQHPNSFICLRSLPIGHYN-----
>tr|W5N8Y4|W5N8Y4_LEPOC/25-296  Uncharacterized protein OS=Lepisosteus oculatus PE=4 SV=1
--------F-TLD------------------SEHHNNEKDIF---RTPDDF-----LTALE-AK-K------
-QE---T-II---DY-EDL--P----PADTE----PAEN-EVPV-LPTPK---EA---AELPTCLLCVCLSG
SVYCEEVVPVITAVPALPKETAYLYARYNKIAKIAQKDFSEIPTLRRIDLTGNAISEIEEGAFSKLPQLEEL
SLAENRLVKLPTLPTKLTLFNANHNRLRTRGVKANAFRKLVNLSYLYLANNELEAVPPHLPESLRVLHLQ-N
NNITAITDETFCKGNN-TRYIRTNMDEIRLEGNPIILGKYPNSFTCLKSLPMGSYF-----
>tr|V9L0I5|V9L0I5_CALMI/25-298  Mimecan-like protein OS=Callorhinchus milii PE=2 SV=1
-----EDLF-HVS---------D--L------EMDFGTETSY---EYHDEP-----QEIKQV-K--P-----
-EERATP-VV---AA-NVNSEL----E--TT----NP-E--EDS-NSE-V---PD---AEMPTCLLCVCLIG
SVYCEET--DIESIPVLPKETGYLYARFNEIKKVTVNNFADITSLRTIDLTGNMISEIEDKAFSQLPDLEVL
ILSENNLLRLPTLPPKLTILNAEYNRIKSNGIKKNAFKNLPAFQYLYLGHNQLDKVPVNIPDTLRILHLQ-H
NNITTISDDTFCKPHD-SRYIRYILDEIRLEGNPINLAEYPNSYICLPRLPIGRLR-----
>XP_020377273.1/23-309  mimecan [Rhincodon typus]
---NKEDKF-LVH---------D--L-E----VESFGAGTSY---EYEDEP-----QEIKQA-K--L-----
-EEKAIP-TF--GDA-DTNHEI----E--HLRFIRSP-T--EEP-EAE-G---PP---VDMPTCLLCVCLTG
SVYCDET--NIDAIPMLPKETSYLYARFNQIKKVTVKDFADFPTLRRIDLTGNLITEIEDKAFSQLPNLEHL
TLSENKLLRLPALPPKLRTLAAQHNRIKSNGIKRNAFKNLAGLEFLYLGFNRLDKVPANLPDTIRVLHLQ-H
NNISTITDNTFCKPQD-SSYIRERLTEIRLEENPINLAEYPNSYICLRRLPIGKPYFGRVY
