# Supplementary material for: The origins and developments of sulfation-prone tyrosine-rich and acidic N- and C-terminal extensions of class ll and lll small leucine-rich repeat proteins shed light on connective tissue evolution in vertebrates
Source: BMC Evol Biol. 2020 Jun 23;20:73. doi: 10.1186/s12862-020-01634-3 (PMC7310474; doi:10.1186/s12862-020-01634-3)
Supplement: Supplementary file 8 — Additional file 8. Epiphycan. FASTA format file (.fasta) containing the complete multiple sequence alignment of the epiphycan dataset with signal peptides removed. May be accessed using common multiple sequence alignment workbenches such as Jalview. [file 12862_2020_1634_MOESM8_ESM.txt]

>sp|Q99645|EPYC_HUMAN/20-322  Epiphycan OS=Homo sapiens GN=EPYC PE=2 SV=3
-APTLESI------NYDS------ETYDATL--------ED-LD----NLYNY-ENIPVDKVEIEIATVMPS
GNREL-LTPPPQP---E------KA----------QEEE-E-----------------EEESTP--RL--ID
GSSPQEPEFTG-VLGPHTN---------------------------------------E-DF-PTCLLCTCI
STTVYCDDHELDAIPPLPKNTAYFYSRFNRIKKINKNDFASLSDLKRIDLTSNLISEIDEDAFRKLPQLREL
VLRDNKIRQLPELPTTLTFIDISNNRLGRKGIKQEAFKDMYDLHHLYLTDNNLDHIPLPLPENLRALHLQNN
NILEMHEDTFCNVKNLTYIRKALEDIRLDGNPINLSKTPQAYMCLPRLPVGSLV
>tr|H2Q6L1|H2Q6L1_PANTR/20-322  Uncharacterized protein OS=Pan troglodytes GN=EPYC PE=4 SV=1
-APTLESI------NYDS------ETYDATL--------ED-LD----NLYNY-ENIPVDQVEIEIATVMPS
GNREL-LTPPPQP---E------KA----------QEEE-E-----------------EEESTP--RL--ID
GSSPQEPEFTG-VLGPHTN---------------------------------------E-DF-PTCLLCTCI
STTVYCDDHELDAIPPLPKNTAYFYSRFNRIKKINKNDFASLSDLKRIDLTSNLISEIDEDAFRKLPQLREL
VLRDNKIRQLPELPTTLTFIDISNNRLGRKGIKQEAFKDMYDLHHLYLTDNNLDHIPLPLPENLQALHLQNN
NILEMHEDTFCNVKNLTYIRKALEDIRLDGNPINLSKTPQAYMCLPRLPVGSLV
>tr|F6UP41|F6UP41_MACMU/20-322  Uncharacterized protein OS=Macaca mulatta GN=EPYC PE=4 SV=1
-APTLESI------NYDS------ETYDATL--------ED-LD----NLYNY-ENIPVDQVEIEIATVMPS
GNREL-LTPPPQP---E------EA----------QEEE-E-----------------EEESTP--RL--ID
GSSPQEPEFTG-VLGPHTN---------------------------------------E-DF-PTCLLCTCI
STTVYCDDHELDAIPPLPKNTAYFYSRFNRIKKINKNDFASLSDLRRIDLTSNVISEIDEDAFRKLPQLREL
VLRDNKIRQLPELPTTLTFIDISNNRLGRKGIKQEAFKDMYDLHHLYLTDNNLDHIPLPLPENLRALHLQNN
NILEMHEDTFCNVKNLTYIRKALEDIRLDGNPINLSKTPQAYMCLPRLPVGSLV
>tr|G7PJ11|G7PJ11_MACFA/20-322  Dermatan sulfate proteoglycan 3 OS=Macaca fascicularis GN=EGM_03605 PE=4 SV=1
-APTLESI------NYDS------ETYDATL--------ED-LD----NLYNY-ENIPVDQVEIEIATVMPS
GNREL-LTPPPQP---E------EA----------QEEE-E-----------------EEESTP--RL--ID
GSSPQEPEFTG-VLGPHTN---------------------------------------E-DF-PTCLLCTCI
STTVYCDDHELDAIPPLPKNTAYFYSRFNRIKKINKNDFASLSDLRRIDLTSNVISEIDEDAFRKLPQLREL
VLRDNKIRQLPELPTTLTFIDISNNRLGRKGIKQEAFKDMYDLHHLYLTDNNLDHIPLPLPENLRALHLQNN
NILEMHEDTFCNVKNLTYIRKALEDIRLDGNPINLSKTPQAYMCLPRLPVGSLV
>tr|A0A0D9QUT2|A0A0D9QUT2_CHLSB/20-322  Uncharacterized protein OS=Chlorocebus sabaeus GN=EPYC PE=4 SV=1
-APTLESI------NYDS------ETYDATL--------ED-LD----NLYNY-ENIPVDQVEIEIATVMPS
GNREL-LTPPPQP---E------EA----------QEEE-E-----------------EEESTP--RL--ID
GSSPQEPEFTG-VLGPHTN---------------------------------------E-DF-PTCLLCTCI
STTVYCDDHELDAIPPLPKNTAYFYSRFNRIKKINKNDFASLSDLRRIDLTSNLISEIDEDAFRKLPRLREL
VLRDNKIRQLPELPATLTFIDISNNRLGRKGIKQEAFKDMYDLHHLYLTDNNLDHIPLPLPENLRALHLQNN
NILEMHEDTFCNVKNLTYIRKALEDIRLDGNPINLSKTPQAYMCLPRLPVGSLV
>tr|H2NI85|H2NI85_PONAB/20-322  Uncharacterized protein OS=Pongo abelii GN=EPYC PE=4 SV=1
-APTLESI------NYDS------ETYDATL--------ED-LD----NLYNY-ENIPVDQVEIEIATVMPS
GNREL-LTPPPQP---E------EA----------QEEE-E-----------------EEESTP--RL--ID
GSSPQELEFTG-VLGPHTN---------------------------------------E-DF-PTCLLCTCI
STTVYCDDHELDAIPPLPKNTAYFYARFNRIKKINKNDFASLSDLKRIDLTSNLISEIDEDAFRKLPQLREL
VLRDNKIRQLPELPTTLTFIDISNNRLGRKGIKQEAFKDMYDLHHLYLTDNNLDHIPLPLPENLRALHLQNN
NILEMHEDTFCNVKNLTYIRKALEDIRLDGNPINLSKTPQAYMCLPRLPVGSLV
>tr|G1R0N2|G1R0N2_NOMLE/20-322  Uncharacterized protein OS=Nomascus leucogenys GN=EPYC PE=4 SV=1
-APTLESI------NYDS------ETYDATL--------ED-LD----NLYNY-ENIPVDQVEIEIATVMPS
GNREL-LTPPPQP---E------EA----------QEEE-E-----------------EEESTP--RL--ID
GSSPQEPEFTG-VLGPHTN---------------------------------------E-DF-PTCLLCTCI
STTVYCDDHELDAIPPLPKNTAYFYSRFNRIKKINKNDFASLSDLRRIDLTSNLISEIDEDAFRKLPQLREL
VLRDNKIRQLPELPITLTFIDISNNRLGRKGIKQEAFKDMYDLHHLYLTDNNLDHIPLPLPENLQALHLQNN
NILEMHEDTFCNVKNLTYIRKALEDIRLDGNPINLSKTPQAYTCLPRLPVGSLV
>tr|F7H3B0|F7H3B0_CALJA/20-322  Uncharacterized protein OS=Callithrix jacchus GN=EPYC PE=4 SV=1
-APTLESI------NYDS------ETYDATL--------ED-LD----NLYNY-ENIPVDRVEFEIATVMPS
GNREL-LTPPPRP---E------KA----------QQEE-E-----------------EEESTP--RL--ID
GSSLQEPEFTG-VLGPHTN---------------------------------------E-DF-PTCLLCTCI
STTVYCDDHELDAIPPLPKNTAYFYSRFNRIKKINKNDFASLSDLRRIDLTSNLISEIDEDAFRKLPQLREL
VLRDNKIRQLPELPTTLTFIDISNNRLGRKGIKQEAFKDMYDLHHLYLTDNNLDHIPLPLPENLRALHLQNN
NILEMHEDTFCNVKNVTYIRKALEDIRLDGNPINLSKTPQAYMCLPRLPIGSLV
>sp|P79119|EPYC_BOVIN/20-321  Epiphycan OS=Bos taurus GN=EPYC PE=1 SV=1
-APTLESI------NYNS------ETYDATL--------ED-LD----HLYNY-ENIPMGRAEIEIATVMPS
GNREL-LTPPPQP---E------EA-----------EEE-E-----------------EEESTP--RL--ID
GSSPQEPEFTG-VLGPQTN---------------------------------------E-DF-PTCLLCTCI
STTVYCDDHELDAIPPLPKNTAYFYSRFNRIKKINKNDFASLNDLRRIDLTSNLISEIDEDAFRKLPQLREL
VLRDNKIRQLPELPTTLRFIDISNNRLGRKGIKQEAFKDMYDLHHLYLTDNNLDHIPLPLPENLRALHLQNN
NIMEMHEDTFCNVKNLTYIRKALEDIRLDGNPINLSKTPQAYMCLPRLPIGSLV
>tr|L8HPM2|L8HPM2_9CETA/20-321  Epiphycan OS=Bos mutus GN=M91_09575 PE=4 SV=1
-APTLESI------NYDS------ETYDATL--------ED-LD----HLYNY-ENIPMGRAEIEIATVMPS
GNREL-LTPPPQP---E------EA-----------EEE-E-----------------EEESTP--RL--ID
GSSPQEPEFTG-VLGPQTN---------------------------------------E-DF-PTCLLCTCI
STTVYCDDHELDAIPPLPKNTAYFYSRFNRIKKINKNDFASLNDLRRIDLTSNLISEIDEDAFRKLPQLREL
VLRDNKIRQLPELPTTLRFIDISNNRLGRKGIKQEAFKDMYDLHHLYLTDNNLDHIPLPLPENLRALHLQNN
NIMEMHEDTFCNVKNLTYIRKALEDIRLDGNPINLSKTPQAYMCLPRLPIGSLV
>tr|W5Q2B6|W5Q2B6_SHEEP/20-321  Uncharacterized protein OS=Ovis aries GN=EPYC PE=4 SV=1
-APTLESI------NYDS------ETYDATL--------ED-LD----HLYNY-ENIPVGRAEIEIATVMPS
GNREL-LTPPPQP---E------EA-----------EEE-E-----------------EEESTP--RL--ID
GSSPQEPEFTG-VLGPQTN---------------------------------------E-DF-PTCLLCTCI
STTVYCDDHELDAIPPLPKNTAYFYSRFNRIKKINKNDFASLNDLRRIDLTSNLISEIDEDAFRKLPQLREL
VLRDNKIRQLPELPTTLRFIDISNNRLGRKGIKQEAFKDMYDLHHLYLTDNNLDHIPLPLPENLRALHLQNN
NILEMHEDTFCNVKNLTYIRKALEDIRLDGNPINLSKTPQAYMCLPRLPIGSLI
>tr|E2R430|E2R430_CANLF/20-320  Uncharacterized protein OS=Canis lupus familiaris GN=EPYC PE=4 SV=1
-APTLEPI------NYDS------ETYDATL--------ED-LD----NLYNY-ENIPIGQAEIEIATVMPS
GNREL-LTPPPQP---E------EA-----------E-E-E-----------------EEESTP--RL--ID
GSSPQEPEFTG-VLGPHTN---------------------------------------E-DF-PTCLLCTCI
STTVYCDDHELDAIPPLPKNTAYFYSRFNRIKKINKNDFASLDDLRRIDLTSNLISEIDEDAFRKLPHLREL
VLRDNKIRQLPELPNTLTFIDISNNRLGRKGIKQEAFKDMYDLHHLYLTDNNLDHIPLPLPENLRALHLQNN
NILEMHEDTFCNVKNLTYIRKALEDIRLDGNPINLSKTPQAYMCLPRLPIGSLV
>tr|M3XF62|M3XF62_FELCA/20-320  Uncharacterized protein OS=Felis catus GN=EPYC PE=4 SV=1
-APTLDPI------NYDS------ETYDATL--------DD-LD----NLYNY-ENIPIGQAEIEIATVMPS
GNREL-LTPPPQP---E------EA-----------E-E-E-----------------EEESTP--RL--ID
GSSPQEPEFTG-VLGPHTN---------------------------------------E-DF-PTCLLCTCI
STTVYCDDHELDAIPPLPKNTAYFYSRFNRIKKINKNDFASLNDLKRIDLTSNLISEIDEDAFRKLPQLREL
VLRDNKIRQLPELPNTLTFIDISNNRLGRKGIKQEAFKDMYDLHHLYLTDNNLDHIPLPLPENLRALHLQNN
NILEMHEDTFCNVKNLTYIRKALEDIRLDGNPINLSKTPQAYMCLPRLPIGSLV
>tr|F6V4S1|F6V4S1_HORSE/20-322  Uncharacterized protein OS=Equus caballus GN=EPYC PE=4 SV=1
-APTLEPI------HYDS------ETYDATL--------ED-LD----NLYNY-ENIPIGQAETEVVTVMPS
GNREL-LTPPPQP---E------EA----------QEEE-E-----------------EEESTP--RL--ID
GSSPQEPEFPG-VLGPHTN---------------------------------------E-DF-PTCLLCTCI
STTVYCDDHELDAIPPLPKNTAYFYSRFNKIKKINKNDFASLNDLRRIDLTSNLISEIDEDAFRKLPQLREL
VLRDNKIRQLPELPTTLTFIDISNNRLGRKGIKQEAFKDMYDLHHLYLTDNNLDHIPLPLPENLRALHLQNN
NILEMHEDTFCNVKNLTYIRKALEDIRLDGNPINLSKTPQAYLCLPRLPIGSLV
>tr|G1P9U0|G1P9U0_MYOLU/20-321  Uncharacterized protein OS=Myotis lucifugus GN=EPYC PE=4 SV=1
-APTLEPI------NYDS------ETYDATL--------ED-LD----DLYNY-ENIPIGQAEIEIATMMPS
GNREL-LTPPPQP---E------EA-----------EEE-E-----------------EEESTP--RL--ID
GFSPQEPEFTR-VLGPHTS---------------------------------------E-DF-PTCLLCTCI
STTVYCDDHELDAIPPLPKNTAYFYSRFNRIKKINRNDFASLNDLRKIDLTSNLISEIDEDAFKKLPELREL
ILRDNKIRQLPDLPTSLTFIDVSNNRLGRKGIKQEAFKDMYDLHHLYLTDNNLDHIPLPLPENLRALHLQNN
NILEMHEDTFCDVKNLTYIRKALEDIRLDGNPINLSKTPQAYICLPRLPIGSLV
>tr|S7N7L1|S7N7L1_MYOBR/20-289  Epiphycan OS=Myotis brandtii GN=D623_10013111 PE=4 SV=1
-APTLEPI------NYDS------ETYDATL--------ED-LD----DLYNY-ENIPIGQAEIEIATMMPS
GNREL-LTPPPQP---E------EA-----------EEE-E-----------------EEESTP--RL--ID
GFPPQEPEFTR-VLGPHTS---------------------------------------E-DF-PTCLLCTCI
STTVYCDDHELDAIPPLPKNTAYFYSRFNRIKKINRNDFASLNDLRKIDLTSNLISEIDEDAFKKLPELREL
ILRDNKIRQLPDLPTSLTFIDVSNNRLGRKGIKQEAFK--------------------------------NN
NILEMHEDTFCDVKNLTYIRKALEDIRLDGNPINLSKTPQAYICLPRLPIGSLV
>tr|F1SPZ8|F1SPZ8_PIG/20-320  Uncharacterized protein OS=Sus scrofa GN=EPYC PE=4 SV=1
-APTLESI------NYDS------ETYDATL--------ED-LD----NLYNY-ENIPMGPAEIDVATVMPS
GNREL-LTPPPQP---E------EA-----------E-E-E-----------------EEESTP--RL--ID
GSSPQEPEFTG-VLGPHTN---------------------------------------E-DF-PTCLLCTCI
STTVYCDDHELDAIPPLPKTTAYFYSRFNRIKKINKSDFANLNDLRRIDLTSNLISEIDEDAFRKLPQLQEL
VLRDNKIRQLPELPTTLTFIDISNNRLGRKGIKQEAFKDMYDLRHLYLTDNNLDHIPLPLPENLRALHLQNN
NILEMHEDTFCNVKNLTYIRKALEDIRLDGNPINLSKTPQAYMCLPRLPVGSLV
>tr|H0XUC1|H0XUC1_OTOGA/20-323  Uncharacterized protein OS=Otolemur garnettii GN=EPYC PE=4 SV=1
-APTLPSI------NYDS------ETYDATL--------ED-LD----NLYNY-ENIPIDQAEIEIATVMPS
GNREL-LTPPPQP---E------EA----------QEEE-E-----------------EEESTP--RL--ID
GFSPQEPEFTG-VLGPHTN---------------------------------------EVYF-PTCLLCTCI
STTVYCDDHELDAIPPLPKNTAYFYSRFNRIKKINRNDFASLNDLKRIDLTSNLISEIDEDAFRKLPQLREL
VLRDNKIRQLPELPTTLTFIDISNNRLGRKGIKQEAFKDMYDLHHLYLTDNNLDHIPLPLPENLRALHLQNN
NILEMHEDTFCNVKNFTYIRKALEDIRLDGNPINLSKTPQAYMCLPRLPIGSLV
>tr|G1T5A8|G1T5A8_RABIT/20-321  Uncharacterized protein OS=Oryctolagus cuniculus GN=EPYC PE=4 SV=1
-APTPDSI------NYDS------ETYGATL--------ED-FD----NLYNY-ENIPIEQAESEIATMMPS
GNSEL-LTLPPKP---E------ET-----------QEE-E-----------------EEESTP--RL--ID
GSSPQEPEFTG-VLGPHTN---------------------------------------E-DF-PTCLLCTCI
STTVYCDDHELDAIPPLPKNTAYFYSRFNRIKKINKNDFASLNDLKRIDLTSNLISEIDEDAFRKLPQLREL
VLRDNKIRQLPELPTTLTFIDISNNRLGRKGIKQEAFKDMYDLHHLYLTDNNLDHIPLPLPENLRALHLQNN
NILEMHEDTFCNVKNVTYIRKALEDIRLDGNPINLSKTPQAYMCLPRLPIGSLV
>tr|M3Y839|M3Y839_MUSPF/20-321  Uncharacterized protein OS=Mustela putorius furo GN=EPYC PE=4 SV=1
-APTLEPI------NYDS------ETYDTVL--------ED-LD----NLYNY-ENIPIGQAEFETATVMPS
GNREL-LTPPPLP---D------EA-----------EEE-E-----------------EEESTP--RL--ID
GSSPQEPEFTG-VLGPHTN---------------------------------------E-DF-PTCLLCTCI
STTVYCDDRELDAIPPLPRNTAYFYSRFNRIKKINKNDFASLNDLRRIDLTSNLISEIDEDAFRKLPRLREL
VLRDNKIRQLHELPNTLTFIDISSNRLGRKGIKQEAFKDMSDLHHLYLTDNNLDHIPLPLPENLRALHLQNN
NILEMHEDTFCNVKNLTYIRKALEDIRLDGNPINLSKTPQAYLCLPRLPIGSLV
>tr|H0V740|H0V740_CAVPO/20-319  Uncharacterized protein OS=Cavia porcellus GN=EPYC PE=4 SV=1
-APTPEII------NYDS------ETYDATL------------D----SSYSY-ENIPIGKAEVERVTVMPS
GSREL-LTPAPQS---E------EM----------QEED-E-----------------EEESTP--GL--VD
GSSPQETEFTG-VLGPHTN---------------------------------------E-DF-PTCLLCTCI
SATVYCDDRELDAIPPLPRNTAYFYSRFNRIKKINRNDFASLNDLKRIDLTSNLISEIDEDAFRKLPRLREL
VLRDNKIRQLPELPTTLTFIDISNNRLGRKGIKQEAFKDMYDLHHLYLTDNNLGHIPLPLPENLRALHLQNN
NILEMHEDTFCNVKNLTYIRKALEDIRLDGNPINLSKTPQAYMCLPRLPIGSLV
>tr|G5BSJ3|G5BSJ3_HETGA/20-322  Epiphycan OS=Heterocephalus glaber GN=GW7_13647 PE=4 SV=1
-APTPKLI------NLDS------ETYDSIL--------EE-LD----NLYNY-ENIPIRQAEVERVTVMPL
GSREL-PTSAPQS---E------EV----------QEEE-E-----------------EEESTP--RL--ID
GSSSLEPEFTG-VLGPHTN---------------------------------------E-DF-PTCLLCTCI
STTVYCDDHELDAIPPLPRNTAYFYSRFNRIKKINRNDFASLNDLKRIDLTSNLISEIDEDAFRKLPRLREL
VLRDNKIRQLPELPTTLTFIDVSNNRLGRKGIKQEAFKDMFDLHHLYLTDNNLDHIPLPLPENLQALHLQNN
NILEMHEDTFCNVKNLTYIRKALEDIRLDGNPINLSRTPQAYICLPRLPIGSLV
>tr|G3TKD1|G3TKD1_LOXAF/20-322  Uncharacterized protein OS=Loxodonta africana GN=EPYC PE=4 SV=1
-APTLEPI------NYDS------ENYEATL--------ED-LE----NLYNY-ENVPIDQAEIEIGTVMPS
GNREL-LTPPPLP---E------EE----------EGEE-K-----------------EEESTP--RL--ID
GSSPQEPEFTG-VLGPDTN---------------------------------------E-DL-PTCLLCTCI
STTVYCDDHELDAIPPLPKSTAYFYSRFNRIKKINKNDFASLNDLKRIDLTSNLISEIDEDAFRKLPQLREL
VLRDNKIRQLPELPTTLTFIDVSNNRLGRKGIKQEAFKDMYDLHHLYLTDNNLDHIPMPLPENLRALHLQNN
NILEMHEDTFCNVKNLTYIRKALEDIRLDGNPINLSKTPQAYMCLPRLPIGSLV
>sp|P70186|EPYC_MOUSE/20-322  Epiphycan OS=Mus musculus GN=Epyc PE=2 SV=1
-APTTELF------NYDS------EVYDAIL--------ED-TG----TFYNY-EHIPDNHVENEKVSERLS
GNREL-LTPGPQL---G------DN----------QDED-K-----------------DEESTP--RL--ID
GSSPQEPEFPG-LLGPHTN---------------------------------------E-DF-PTCLLCTCI
STTVYCDDHELDAIPPLPKKTTYFYSRFNRIKKINKNDFASLNDLKRIDLTSNLISEIDEDAFRKLPHLQEL
VLRDNKIKQLPELPNTLTFIDISNNRLGRKGIKQEAFKDMYDLHHLYITDNSLDHIPLPLPESLRALHLQNN
DILEMHEDTFCNVKNLTYVRKALEDIRLDGNPINLSRTPQAYMCLPRLPIGSFI
>tr|B1WBV5|B1WBV5_RAT/20-322  Epiphycan OS=Rattus norvegicus GN=Epyc PE=2 SV=1
-APTTELF------NYDS------EVYDAIL--------ED-TG----TFYNY-EHIPDNQVETEKVAERLS
GNREL-LTPGPQL---G------DS----------QDED-K-----------------DEESTP--RL--ID
GSSPQEPEFPG-LLGPHTN---------------------------------------E-DF-PTCLLCTCI
STTVYCDDHELDAIPPLPKKTTYFYSRFNRIKKINKNDFASLSDLKRIDLTSNLISEIDEDAFRNLPRLQEL
VLRDNKIKQLPELPNTLTFIDISNNRLGRKGIKQEAFKDMYDLHHLYITDNSLDHIPLPLPENLQALHLQNN
DILEMHEDTFCNVKNLTYVRKALEDIRLDGNPINLSKTPQAYMCLPRLPIGSFI
>tr|A0A061IP97|A0A061IP97_CRIGR/20-322  Epiphycan-like protein OS=Cricetulus griseus GN=H671_1g2239 PE=4 SV=1
-APTTELF------NYDS------EVYDAIL--------ED-VG----TFYNY-EQIPINQVETEKVTERLS
GNREL-LTPGPQL---E------DT----------QDED-K-----------------DEESTP--RL--ID
GSSPQEPEFPG-LLGPHTN---------------------------------------E-DF-PTCLLCTCI
STTVYCDDQELDAIPPLPKKTAYFYSRFNRIKKINKNDFANLSDLKRIDLTSNLISEIDEDAFRKLPHLQEL
VLRDNKIKQLPELPTTLTFIDISNNRLGRKGIKQEAFKDMYDLHHLYITDNSLDHIPLPLPESLQALHLQNN
NILEMHEDTFCNVKNLTYVRKALEDIRLDGNPINLSKTPQAYMCLPRLPIGSFV
>tr|F7C656|F7C656_ORNAN/20-316  Uncharacterized protein OS=Ornithorhynchus anatinus GN=EPYC PE=4 SV=1
-APTIQPV------NYDS------DTYDVTL--------ED-LD----SLYNY-ENGPIDQREIEIVTVIPS
GNREL-PTPP--P---E------E--------------P-E-----------------EEESTP--KL--ID
GSSPHGPEFPV-VIFPPTN---------------------------------------E-DL-PACLLCSCV
STTVYCDDHELDAVPLLPKQTAYFYSRFNKIKKINKDDFANLSDLKRIDLTSNFISEIDEDAFRTLPQLREL
VLRDNRIRQLPELPPTLTFIDISNNRLGRKGIKQEAFKDMDDLHHLYITDNNLDHIPLPLPQNLQALHLQNN
NILEMHEDTFCNVKNLTYVRKALEDIRLDGNPINLSKTPQAYMCLPRLPVGSLI
>tr|G3VIK4|G3VIK4_SARHA/20-318  Uncharacterized protein OS=Sarcophilus harrisii GN=EPYC PE=4 SV=1
-APTLESI------NYDS------ETYDATL--------ED-LD----NFYNY-ENLRIDHSEIEIVTMMPS
GNREL-PSPPPLP---Q------E--------------P-E-----------------EEESTA--KL--ID
GSSPHGPDFIS-VLGPQTN---------------------------------------E-DF-PTCLLCTCM
STTVYCDDHELDAVPPLPKNTAYFYSRFNRIKKINKNDFAHLSDLKRIDLTSNLISEIDEDAFRELPQLREL
VLRDNRIRQLPELPSTLTFIDISNNRLGRKGIKQEAFKDMYDLHHLYITDNNLDHIPLPLPANLRALHLQNN
NILEMHEDTFCNVKNLTYVRKALEDIRLDGNPINLSKTPQAYMCLPRLPIGSLV
>tr|A0A093IXS3|A0A093IXS3_PICPB/20-316  Epiphycan OS=Picoides pubescens GN=N307_03985 PE=4 SV=1
-VPLTDTG------IYDS------DFYDLLL--------GE-LS----HPFDYDESKQSDQLETEIGTALPA
LVQES-YSSAPLI-----------------------EEP-E-----------------EEASTP--KL--ID
GSSAQ---GSG-VLGPQTQ---------------------------------------DG-L-PTCLLCTCL
GTTVYCDDHELIAVPPLPKRTTYFYSRYNRIRKINRNDFAHLNNLKRIDLTANFISEIHEDAFWRLPQLEEL
VLRDNRIRQLPELPPTLTFIDVSKNRLGRKGIPNEAFKDLQHLQHLYIADNNLDHIPLPLPESLQALHLQNN
NIQEMHEDTFCKMKDLTYVRRALEDIRLDGNPINLSRTPYAYMCLPRLPVGNLI
>tr|H0ZCV6|H0ZCV6_TAEGU/20-316  Uncharacterized protein OS=Taeniopygia guttata GN=EPYC PE=4 SV=1
-APISDAI------IYDS------EFYDIPL--------GE-LP----YPFAYDENKQSDQVETNIGTKLPS
VIQES-HSSEPLT-----------------------EET-E-----------------DEASTP--KL--ID
GSSAQ---GSG-VLGPQTQ---------------------------------------DG-L-PTCLLCTCL
GTTVYCDDRELHAVPPLPKETTYFYSRYNRIKKISRNDFANLNHLKRIDLTANVISDIHKDAFWRLPQLQEL
VLRDNRIRQLPELPSTLTFIDVSKNRLGRRGIPNEAFKNLDGLQHLYITDNNLDHIPLPLPESLQALHLQNN
NIQEMHEDTFCKMRDFTYVRRALEDIRLDGNPINLSKTPYAYMCLPRLPVGNLI
>tr|U3K7V2|U3K7V2_FICAL/20-316  Uncharacterized protein OS=Ficedula albicollis GN=EPYC PE=4 SV=1
-APLSDTV------IYDS------EFYNIPL--------GE-LP----HPFAYDENKQSDQVETDVGAELPS
AIQES-FSSASLT-----------------------EET-E-----------------DEVSTP--KL--ID
GSSAQ---GSG-VLGPQTK---------------------------------------DG-L-PTCLLCTCL
GTTVYCDDRELDAVPPLPKKTTYFYSRYNRIKKISRNDFANLNHLKRIDLTANFISDIHKDAFRRLPQLQEL
VLRDNRIRQLPELPSTLMFIDVSKNRLGRRGIPNEAFKNLDELQHLYITDNNLDHIPLPLPESLQALHLQNN
NIQEMHEDTFCKMRDFTYVRRALEDIRLDGNPINLSKTPYAYMCLPRLPVGNLI
>tr|A0A091EDF4|A0A091EDF4_CORBR/20-316  Epiphycan OS=Corvus brachyrhynchos GN=N302_06418 PE=4 SV=1
-APITDTI------IYDS------EFYNIPF--------GE-LP----HAFAFDENKQSDEVETEIGTELPS
VIQES-YSSAPLT-----------------------EET-E-----------------DEASTP--KL--ID
GSSAQ---GSG-VLGPQTQ---------------------------------------DG-L-PTCLLCTCL
GTTVYCDDRELDAVPPLPKKTTYFYSRYNRIRKISRNDFANLNHLKRIDLTANFISEIHKDAFRRLPQLQEL
VLRDNRIRQLPELPATLTFIDVSKNRLGRRGIPNEAFKNLDELQHLYITDNNLDHIPLPLPESLQALHLQNN
NIQEMHEDTFCKMRDFTYVRRALEDIRLDGNPINLSKTPYAYMCLPRLPVGNLI
>tr|A0A093PJ92|A0A093PJ92_9PASS/20-316  Epiphycan OS=Manacus vitellinus GN=N305_07685 PE=4 SV=1
-APITDTI------TYDS------EFYDIPL--------EE-LP----HPFVYDENKQFDQVKAKIGTALPP
IIQEI-YSSAPLT-----------------------EET-E-----------------DEASTP--KL--ID
GSSAQ---GSG-VLGLQTQ---------------------------------------DG-L-PTCLLCTCL
GTTVYCDDRELDAVPPLPKKTTYFYSRYNRIRKISRNDFANLNNLKRIDLTANFISDIHKDAFRRLLQLQEL
VLRDNRIRQLPELPSTLTFLDVSKNRLGHKGIRNEAFKDLNELQHLYITDNNLDHIPLPLPESLQALHLQNN
NIQEMHEDTFCKMRDFTYVRRALEDIRLDGNPINLSKTPYAYMCLPRLPVGNLI
>tr|A0A091MQZ2|A0A091MQZ2_9PASS/20-316  Epiphycan OS=Acanthisitta chloris GN=N310_03798 PE=4 SV=1
-APITDTL------IYDS------EFYDIPL--------GE-LP----HSFAYDENKQSDQEKREIGTALPS
IIQES-YSSAPLT-----------------------EES-E-----------------EEASTP--KL--ID
GSSAH---GSG-VLGPQTQ---------------------------------------DG-L-PTCLLCTCL
GTTVYCDDRELDVVPPLPKKTTYFYSRYNRIRKISRNDFANLNNLKRIDLTANFISEIHEDAFRRLPRLQEL
VLRDNRIRQLPELPSTLTFIDVSKNRLGRKGIRNEAFKDLDELQHLYITDNNLDRIPLPLPESLQALHLQNN
NIQEMHEDTFCKMRDFTYVRRALEDIRLDGNPINLSKTPYAYMCLPRLPVGNLI
>tr|A0A091HMU3|A0A091HMU3_CALAN/20-316  Epiphycan OS=Calypte anna GN=N300_14808 PE=4 SV=1
-APITDTI------IYDS------DFYDIPL--------GE-LS----HPLVYGENELSAQLETEVGTALPS
ISQES-YSSAPLT-----------------------EEP-E-----------------EEASTP--KL--ID
GFSAQ---GSG-VVGPQTQ---------------------------------------DG-L-PACLLCTCL
GTTVYCDDHELDAVPPLPKKTTYFYSRYNRIKKINRNDFANLNNLKRIDLTANFISEIHEDAFRRLPQLEEL
VLRDNRIRQLPELPSTLTFIDVSKNSLGRKGIRNEAFKDLHELQHLYITDNNLDHIPLPLPESLQALHLQNN
NIQEMHEDTFCKMKDFTYIRRALEDIRLDGNPINLSKTPYAYMCLPRLPVGNLI
>sp|Q90944|EPYC_CHICK/24-316  Epiphycan OS=Gallus gallus GN=EPYC PE=2 SV=1
-----DTV------TYDS------EFYDVSL--------GE-LP----HPFVSAENDQSDQVETEIGTAIPS
IIQES-YSSAPLT-----------------------EEP-E-----------------EEASTP--KL--ID
GSSAQ---GSG-VLVPQTQ---------------------------------------DG-L-PTCLLCTCL
GTTVYCDDRELDAVPPLPKNTMYFYSRYNRIRKINKNDFANLNNLKRIDLTANLISEIHEDAFRRLPQLLEL
VLRDNRIRQLPELPSTLTLIDISNNRLGRKGIRNEAFKDLHELQHLYITDNNLDHVPLPLPESLQALHLQNN
NIQEMHEDTFCKMRDFSYVRRALEDIRLDGNPINLSKTPYAYMCLPRLPVGNLI
>tr|G1NFI9|G1NFI9_MELGA/20-316  Uncharacterized protein OS=Meleagris gallopavo GN=EPYC PE=4 SV=1
-VPITDPV------TYDS------EFYDVSL--------GE-LP----HPFVYAENEQSDQLETEIGTAIPS
IIQES-YSSAPLT-----------------------EEP-E-----------------EEASTP--KL--ID
GSSAQ---GSG-VLVPQTQ---------------------------------------DG-L-PTCLLCTCL
GTTVYCDDHELDAVPPLPKKTMYFYSRYNRIRKINKNDFANLNNLKRIDLTANLISEIHEDAFRRLPQLQEL
VLRDNRIRQLPKLPSTLTFIDVSKNRLGRKGIRNEAFKDLHELQHLYITDNNLDHVPLPLPESLQALHLQNN
NIQEMHEDTFCKMRDFTYVRRALEDIRLDGNPINLSKTPYAYMCLPRLPVGNLI
>tr|A0A093HH99|A0A093HH99_STRCA/20-316  Epiphycan OS=Struthio camelus australis GN=N308_05472 PE=4 SV=1
-APIADTV------IYAS------EFSDIPL--------GE-LP----QPFVYAENEQSDQLEAEIGTALPS
ITQES-YSSAPLT-----------------------EEP-E-----------------EEASTP--KL--ID
GSSAQ---GSG-VLGPQTH---------------------------------------DG-L-PTCLLCTCL
GTTVYCDDRELAAVPPLPKKTMYFYSRYNRIRRINRNDFANLSNLKRIDLTANFISEIHEDAFRRLPQLQEL
VLRENRIRQLPELPSTLTLIDVSNNRLGRRGIRNEAFKDLHELQYLYITDNNLDHIPLPLPESLQVLHLQNN
NIQEMHEDTFCKMKDFNYVRRALEDVRLDGNPINLSKTPYAYMCLPRLPVGNLI
>tr|A0A091T2T7|A0A091T2T7_NESNO/20-316  Epiphycan OS=Nestor notabilis GN=N333_06431 PE=4 SV=1
-APINDNI------IYDS------EFYDIPL--------GE-LP----YPFVYDENEQSDQLETEIGTALPS
IIQES-YSSASLS-----------------------EEA-E-----------------EEASTP--KL--ID
GSSAQ---GSG-VLGPQTQ---------------------------------------EG-L-PTCLLCTCL
GTTVYCDDHELDAVPPLPKKTTYFYSRYNRIKKINRNDFANLNNLKRIDLTANFISEIHEDAFWRLPQLQEL
VLRDNRIRKLPELPSTLTFIDVSKNRLGRKGIRNEAFKDLHELQHLYITDNNLDHIPLPLPESLQALHLQNN
NIQEMHEDTFCKMKDFTYVRKSLEDIRLDGNPINLSRTPYAYMCLPRLPIGNLI
>tr|A0A093G299|A0A093G299_TYTAL/20-316  Epiphycan OS=Tyto alba GN=N341_10795 PE=4 SV=1
-APITDNV------IYDS------EFYGISL--------GE-LP----YPFVYDETEQFDQLETEIGTALPA
IIQES-YSSAPLT-----------------------EEL-E-----------------EEASTP--KL--ID
GSSAH---GSG-VLGPQTQ---------------------------------------DG-L-PTCLLCTCL
GTTVYCDDHELDAVPPLPKKITYFYSRYNRIKKINRNDFANLNNLKRIDLTANFISEIHEDAFWRLPRLEEL
VLRDNRIRQLPELPSTLKFIDVSKNRLGRKGIRNEAFKDLHELQHLYMTDNNLDHIPLPLPESLQSLHLQNN
NIQEMHEDTFCKMKDFTYVRRALEDIRLDGNPINLSKTPYAYMCLPRLPVGNLI
>tr|A0A091K489|A0A091K489_COLST/20-316  Epiphycan OS=Colius striatus GN=N325_04799 PE=4 SV=1
-ASITDTV------IYDS------EFYDIPL--------GE-LP----QPFVYDENEQSDQLKAEIGTALPS
IIQES-YSSASLT-----------------------DEP-E-----------------EEASTP--KL--ID
GSSAQ---GSG-VLGPQTQ---------------------------------------DG-L-STCLLCTCL
GTTVYCDDHELVAIPPLPKKTTHFYSRYNRIRKINRNDFANLNNLKRIDLTANFISEIHEDAFWRLPQLEEL
VLRDNRIRQLPELPSTLTFIDVSKNRLGRKGIRNEAFKDLHELQHLYITDNNLDHIPLPLPESLQALHLQNN
NIQEMHEDTFCKMKDFTYVRKALEDIRLDGNPINLSKTPYAYMCLPRLPIGNLI
>tr|A0A091XQ00|A0A091XQ00_OPIHO/20-315  Epiphycan OS=Opisthocomus hoazin GN=N306_04210 PE=4 SV=1
-APITDNT------IYDS------EFYDIQL--------GE-LP----HPFVYDENEQSDQSEREIGTA-PS
VIQER-YSSAPLT-----------------------EEP-E-----------------EEASTP--KL--ID
GSSAQ---GSG-VLGPQTQ---------------------------------------DG-L-PTCLLCTCL
RTTVYCDDHELDAVPPLPKKTMYFYSRYNRIRKINRNDFANLNNLKRIDLSANFISEIHEDAFWRLPQLEEL
VLRDNRIKQLPELPSTLIFIDVSKNRLGRKGIRNEAFKDLHELQHLYITDNNLDHIPLPLPESLQALHLQNN
NIQEMHEDTFCKMKDFTYVRRALEDIRLDGNPINLSKTPYAYMCLPRLPVGNLI
>tr|A0A093DSK2|A0A093DSK2_9AVES/20-313  Epiphycan OS=Pterocles gutturalis GN=N339_08746 PE=4 SV=1
-APVTDNG------IYDS------EFYDISL--------GE-LP----HALVYYEN---DQLEKETGKALPS
VIQET-YSSATLT-----------------------EEP-E-----------------EEASTP--KL--ID
GSSAQ---GSG-VLGSQTQ---------------------------------------DG-L-PTCLLCTCL
GTTVYCDDHELDAVPLLPKKTTYFYSRYNRIRKINRNDFANLSNLKRIDLTANFISEIHEDAFRRLPQLEEL
VLRDNRIRRLPELPSTLTFIDVSKNRLGRKGIRNEAFKDLHELQHLYITDNNLDHIPLPLPESLQALHLQNN
NIQEMHEDTFCKMKDFTYVRRALEDIRLDGNPINLSKTPYAYMCLPRLPVGNLI
>tr|A0A091G2C6|A0A091G2C6_9AVES/20-316  Epiphycan OS=Cuculus canorus GN=N303_06983 PE=4 SV=1
-APITDTI------IYDS------EFYDLPL--------GE-LP----HSFVYDENEGSDQLMTEIGTALPS
VIQES-YSSAPLT-----------------------EEP-E-----------------EEASTP--KL--ID
GSSAQ---GSG-VLGPQTQ---------------------------------------DG-L-PTCLLCTCL
GTTVYCDDRELDAVPPLPKKTTYFYSRYNRIRKINKNDFINLNNLKSIDMTANFISEIHEDAFWRLPQLKEL
VLRDNKIRQLPELPSTLTFIDVSKNRLGRTGIRNEAFKDLHELQHLYITDNNLDHIPLPLPESLQALHLQNN
NIQEMHEDTFCRMKDFNYVRRALEDIRLDGNPINLSKTPYAYMCLPRLPVGNLM
>tr|A0A0A0AB90|A0A0A0AB90_CHAVO/20-316  Epiphycan OS=Charadrius vociferus GN=N301_14735 PE=4 SV=1
-APITDTI------IYDS------EFYDTPL--------GE-LP----HSFVYDENEQSDQLETGIGTALPS
IIQES-YSSAPLT-----------------------EEP-D-----------------EEASTP--KL--ID
GSSAQ---GSG-VLGPQTQ---------------------------------------DG-L-PTCLLCTCL
GTTVYCDDHELDAVPPLPEKTMYFYSRYNRIRKINRNDFANLNNLKTIDLTANFISEIHEDAFRRLPQLEEL
VLRDNRIRQLPELPSTLTFIDVSKNRLGRKGIRNEAFKGLHELQHLYITDNNLDHIPLPLPESLQSLHLQNN
NIQEMHEDTFCKMKDFTYVRRALEDIRLDGNPINLSRTPYAYMCLPRLPVGNLM
>tr|A0A091PK02|A0A091PK02_HALAL/20-316  Epiphycan OS=Haliaeetus albicilla GN=N329_12102 PE=4 SV=1
-APITDTI------IYDS------EFYDIPL--------GE-LP----HSFIYDENEQSDQLETEIGTALPS
IIQES-YSSAPLT-----------------------EEP-E-----------------EEASTP--KL--ID
GSSAQ---GSG-VLGPQTH---------------------------------------DG-L-PTCLLCTCL
GTTVYCDDHELDAIPPLPKKTMYFYSRYNRIRKINRNDFANLNNLKRIDLTANFISEIHEDAFRRLPQLEEL
VLRDNRIRQLPELPSTLTFIDVSKNRLGRKGIRNEAFKDMHELQHLYITDNNLDHIPLPLPESLQALHLQNN
NIQEMHEDTFCKMKDFTYVRRALEDIRLDGNPINLSKTPYAYMCLPRLPVGSLI
>tr|A0A091JFI6|A0A091JFI6_9AVES/20-316  Epiphycan OS=Egretta garzetta GN=Z169_09058 PE=4 SV=1
-APITDTI------IYDS------EFYDIPL--------GE-LP----HPFVYDENEQSDQLETETGTALPS
IIQES-YSSAPLT-----------------------EEP-E-----------------EEASTP--KL--ID
GSSAQ---GSG-VLGPQTQ---------------------------------------DG-L-PTCLLCTCL
GTTVYCDDHELDAVPPLPKNTMYFYSRYNRIRKISRNDFANLNNLKRIDLTANFISEIHEDAFQRLPQLQEL
VLRDNRIRQLPELPSTLTFIDVSKNRLGRKGIRNEAFKDLHELQHLYITDNNLDHIPLPLPESLQALHLQNN
NIQEMHEDTFCKMKDFTYVRRALEDIRLDGNPINLSKTPYAYMCLPRLPVGNLI
>tr|A0A094LS12|A0A094LS12_9AVES/20-316  Epiphycan OS=Podiceps cristatus GN=N338_08150 PE=4 SV=1
-APITDTI------IYDS------EFYDIPL--------GE-LP----HPYVYDENEQSDQLETEIGTALPS
IIQES-YSSAPLT-----------------------EEP-E-----------------EEASTP--KL--ID
GSSAQ---GSG-VLGPQTQ---------------------------------------DG-L-PTCLLCTCL
GTTVYCDDHELDAIPPLPKKTTYFYSRYNRIRKINRNDFANLNNLKRIDLTANFISEIHEDAFRRLPQLEEL
VLRDNRIRQLPELPSTLTFIDVSKNRLGRRGIRNEAFKDLHELQHLYITDNNLDHIPLPLPESLQALHLQNN
NIQEMHEDTFCKMKDFTYVRRALEDIRLDGNPINLSKTPYAYMCLPRLPVGNLI
>tr|A0A091LPQ2|A0A091LPQ2_CARIC/20-316  Epiphycan OS=Cariama cristata GN=N322_01861 PE=4 SV=1
-APITDTV------IYDS------EFYDIPL--------GE-LP----HPFVYDENEQSDQLETEIGTALPS
VIQES-YSSAPLT-----------------------EEP-E-----------------EEASTP--KL--ID
GSSAQ---GSG-VLGPQTQ---------------------------------------DG-L-PTCLLCTCL
GTTVYCDDHELDAVPPLPKKTTYFYSRYNRIRKINRNDFANLNNLKRIDLTANFISEIHEDAFRRLPQLEEL
VLRENRIRQLPELPSTLTFIDVSKNRLGRKGIRNEAFKDLHELQHLYITDNNLDHIPLPLPESLQALHLQNN
NIQEMHEDTFCKMKDFTYVRRALEDIRLDGNPINLSKTPYAYMCLPRLPVGNLI
>tr|A0A091U3M0|A0A091U3M0_PHORB/20-316  Epiphycan OS=Phoenicopterus ruber ruber GN=N337_04109 PE=4 SV=1
-APITDTV------LYDS------EFYDTPL--------GE-LP----HPFVYDENEQSDQLETEIGTALPS
VIQES-YSSAPLT-----------------------EEP-E-----------------EEASTP--KL--ID
GSSAQ---GSG-VLGPQTQ---------------------------------------DG-L-PTCLLCTCL
GTTVYCDDHELDSIPPLPKKTTYFYSRYNRIRKINRNDFANLNNLKRIDLTANFISEIHEDAFRRLPQLEEL
VLRDNRIRQLPELPPTLTFIDVSKNRLGRKGIRNEAFKDLHELQHLYITDNNLDHIPLPLPESLQALHLQNN
NIQEMHEDTFCKMKDFTYVRRALEDIRLDGNPINLSKTPYAYMCLPRLPVGNLI
>tr|A0A091M7N0|A0A091M7N0_CATAU/20-316  Epiphycan OS=Cathartes aura GN=N323_02870 PE=4 SV=1
-APITDTV------IYDS------ELYDIPL--------GE-LP----HPFVYDENEQSDQSETEIATALPS
IIQES-YSSAPLT-----------------------EEP-E-----------------EEASTP--KL--ID
GSSAQ---GSG-VLGPQTQ---------------------------------------DG-L-PTCLLCTCL
GTTVYCDDHELDAVPPLPKKTTYFYSRYNRIRKINRNDFANLNNLKRIDLTANFISEIHEDAFRRLPQLEEL
VLRDNRIRQLPELPPTLTFIDVSKNRLGRKGIRNEAFKDLHELQHLYITDNNLDHIPLPLPESLQALHLQNN
NIQEMHEDTFCKMKDFTYVRRALEDIRLDGNPINLSKTPYAYMCLPRLPVGSLI
>tr|A0A093FC36|A0A093FC36_GAVST/20-316  Epiphycan OS=Gavia stellata GN=N328_02371 PE=4 SV=1
-APITGTT------IYDS------EFYDIPL--------GE-LP----HSFVYDENKQSDQLETEIGTALPS
IIQES-YSSAPLT-----------------------EEP-E-----------------EEASTP--KL--ID
GSSAQ---GSG-VLGPQTQ---------------------------------------DG-L-PTCLLCTCL
GSTVYCDDHELDAVPPLPKKTTYFYSRYNRIRKINRNDFANLNNLKRIDLTANFISEIHEDAFRRLPQLEEL
VLRDNRIRQLPELPPTLTFIDVSKNRLGRKGIRNEAFKDLHELQHLYITDNNLDHIPLPLPESLQALHLQNN
NIQEMHEDTFCKMKDFTYVRRALEDIRLDGNPINLSKTPYAYMCLPRLPVGNLI
>tr|A0A093KKE3|A0A093KKE3_EURHL/20-316  Epiphycan OS=Eurypyga helias GN=N326_01591 PE=4 SV=1
-APITDTI------IYDS------EFYDIPL--------GE-LP----HPFVYDENEQSDQLETEIGTALPS
IIQES-YSSTPLT-----------------------EEP-E-----------------EEASTP--KL--ID
GSSAQ---GSG-VLGPQTQ---------------------------------------DG-L-PTCLLCTCL
GTTVYCDDHELDAVPPLPKKTTYFYSRYNRIRKINRDDFANLNNLKRIDLTANLISEIHEDAFRRLPQLEEL
VLRDNRIRQLPALPPTLTFIDFSKNRLGRKGIRSEAFKDLHELQHLYITDNNLDHIPLPLPESLQALHLQNN
NIQEMHEDTFCKMKDFTYVRRALEDIRLDGNPINLSRTPYAYMCLPRLPVGNLI
>tr|A0A087V5B6|A0A087V5B6_BALRE/20-316  Epiphycan OS=Balearica regulorum gibbericeps GN=N312_00774 PE=4 SV=1
-APITDTV------IYDS------DFYDVPL--------GE-LP----HPFVYDENEQSDQLETEIGTALPS
VIQES-YSSAPLT-----------------------EEP-E-----------------EEASTP--KL--ID
ASSAQ---GSG-VLGPQTQ---------------------------------------DG-L-PTCLLCTCL
GTTVYCDDHELHAVPPLPKKTTYFYSRYNRIRKINRNDFANLNNLKRIDLTANFISEIHEDAFRRLPQLEEL
VLRDNRIRQLPELPSTLTFIDVSKNRLGRKGIRNEAFKDLHELQHLYITDNNLDHIPLPLPESLQALHLQNN
NIQEMHEDTFCKMKDFTYVRRALEDIRLDGNPINLSKTPYAYMCLPRLPVGNLI
>tr|A0A093LBG6|A0A093LBG6_FULGA/20-316  Epiphycan OS=Fulmarus glacialis GN=N327_06523 PE=4 SV=1
-APITDTI------IYDS------EFYDIPL--------GQ-LP----HPFVYDENKQSDQLETEIGTALPS
VIQES-YSSAPLT-----------------------EEP-E-----------------EEASTP--KL--ID
GSSAQ---GSG-VLGPQTQ---------------------------------------DG-L-PTCFLCTCL
GTTVYCDDHELDAVPPLPKETTYFYSRYNRIRKINRNDFANLNNLKRIDLTANFISEIHEDAFRRLPQLEEL
VLRDNRIRQLPELPSTLTFIDVSKNRLGRKGIRNEAFKDLHELQHLYITDNNLDHIPLPLPESLQALHLQNN
NIQEMHEDTFCKMKDVTYVRRALEDIRLDGNPINLSKTPYAYMCLPRLPVGNLI
>tr|A0A093NMA1|A0A093NMA1_PYGAD/20-316  Epiphycan OS=Pygoscelis adeliae GN=AS28_05612 PE=4 SV=1
-APITDTV------IYDS------EFYDIPL--------GD-LP----HPFVYDENEQSDQLETEIGTALPS
IIQES-YSSAPLT-----------------------EEP-E-----------------EEASTP--KL--ID
GSSAQ---GSG-VLGPQTQ---------------------------------------DG-L-PTCLLCTCL
GTTVYCDDHELDAVPPLPKETTYFYSRYNRIRKINRNDFANLNYLKRIDLSANFISEIHEDAFRRLPQLEEL
VLRDNRIRQLPELPSTLTFIDVSKNRLGRKGIRNEAFKDLHELQHLYITDNNLDHIPLPLPESLQALHLQNN
NIQEMHEDTFCKMKDFTYVRRALEDIRLDGNPINLSKTPYAYMCLPRLPVGNLI
>tr|A0A087RBX5|A0A087RBX5_APTFO/20-317  Epiphycan OS=Aptenodytes forsteri GN=AS27_11594 PE=4 SV=1
-APITDTV------IYDS------EFYDIPL--------GD-LP----HPFVYDENEQSDQLETETGTALPS
IIQES-YSSAPLT-----------------------EEP-E-----------------EEASTP--KL--ID
GSSAQ---GSG-VLGPQTQ---------------------------------------DGYL-PTCLLCTCL
GTTVYCDDHELDAVPPLPKETTYFYSRYNRIRKINRNDFANLNNLKRIDLSANFISEIHEDAFRRLPQLEEL
VLRDNRIRQLPELPSTLTFIDVSKNSLGRKGIRNEAFKDLHELQHLYITDNNLDHIPLPLPESLQALHLQNN
NIQEMHEDTFCKMKDFTYVRRALEDIRLDGNPINLSKTPYAYMCLPRLPVGNLI
>tr|A0A091UYJ3|A0A091UYJ3_NIPNI/20-316  Epiphycan OS=Nipponia nippon GN=Y956_04036 PE=4 SV=1
-APITDTV------IYDS------EFYDIPL--------GE-LP----HPFVYDENEQSDQLETEIGTALPS
IIQES-YSSAPLT-----------------------EEL-E-----------------EEASTP--KL--ID
GSSAQ---GSG-VLGPQTQ---------------------------------------DG-L-PTCLLCTCL
GTTVYCDDHELDAVPPLPKKTTYFYSRYNRIRKINRNDFANLNNLKRIDLTANFISEIHEDAFRRLPQLEEL
VLRDNRIRQLPKLPSTLTFIDVSKNRLGHRGIRNEAFKDLHELQHLYITDNNLDHIPLPLPENLQALHLQNN
NIQEIHEDTFCKMKDFTYVRRALEDIRLDGNPINLSKTPYAYMCLPRLPVGNLI
>tr|A0A093RFX0|A0A093RFX0_PHACA/20-316  Epiphycan OS=Phalacrocorax carbo GN=N336_04784 PE=4 SV=1
-VPITDTV------IYDS------EFYDIPL--------GE-LL----HPFVYDENKQSDQFKTEIGTALPS
IIQES-YSSAPFT-----------------------EEP-E-----------------EEASTP--KL--ID
GSSAQ---GSG-VLGPQTQ---------------------------------------DG-L-PTCLLCTCL
GTTVYCDDHELGAVPPLPKKTMYFYSRYNRIRKINRNDFSNLNNLKRIDLTANFISEIHEDAFRRLPQLEEL
VLRDNRIRQLPELPSTLTFLDVSKNRLGHKGIPNEAFKDLHELQHLYITDNNLDHIPLPLPESLQALHLQNN
NIQEMHEDTFCKMKDFTYVRRALEDIRLDGNPINLSKTPYAYMCLPRLPVGNLI
>tr|A0A091NAC1|A0A091NAC1_APAVI/20-316  Epiphycan OS=Apaloderma vittatum GN=N311_00823 PE=4 SV=1
-APIANTI------IYDS------EFYDIPL--------GE-WP----HPFVYDANEQSDQLETEFGTALPS
IIQES-YSSAPLT-----------------------EEP-E-----------------EEASTP--KL--LD
GSSAQ---GSG-VLGPQTQ---------------------------------------DG-L-PTCLLCTCL
GTTVYCDDHELDVVPPLPKKTMYFYSRYNRIKKINRNDFANLNNLKRIDLTANLISEIHEDAFRRLPQLEEL
VLCDNRIRQLPELPSTLTFVDVSKNRLGHKGIRNEAFKDLHELQHLYITDNNLDHIPLPLPESLQALHLQNN
NIQEMHEDTFCKTKDFTYVRRALEDIRLDGNPINLSKTPYAYMCLPRLPVGNLI
>XP_019336346.1/20-316  PREDICTED: epiphycan [Alligator mississippiensis]
-APTIDTL------TYDS------DLYGIIL--------GE-SD----NLFDHIENEQSAQAETEVGTILPF
VTQDS-YSSAPLT-----------------------EEP-E-----------------EEASTP--KL--ID
GSSPL---GSG-VLGPQTH---------------------------------------DG-L-PTCLLCTCL
GTTVYCDDHELNAIPPLPKKTTYFYSRYNRIKKINRNDFANLNNLKRIDLTENFISEIDEDAFRKLPQLQEL
VLRNNKIRQLPELPATLTFIDISNNRLGRKGIRTEAFKDMIDLQHLYITDNNLDHIPLPLPESLQALHLQNN
NIQEMHEDTFCKMKDVTYVRRALEDIRLDGNPINLSKTPYAYMCLPRLPIGSLI
>tr|G1KM57|G1KM57_ANOCA/20-317  Uncharacterized protein OS=Anolis carolinensis GN=EPYC PE=4 SV=1
-APTMSSI------NYDS------ETYDVTL--------ED-LD----ILYDYDENLSVDQTQTEIGTISPS
ITGEI-YLPPPLP-----------------------EDTEE-----------------EEASTP--KL--ID
GSSPH---EPG-VLSPHTH---------------------------------------EG-L-PTCLLCTCM
STSVYCDDRELEALPPLPKETTHFYSRYNRIKKVNRDDFANLSHLKRIDLTSNFISEMDEDAFRNLPQLQEL
ILRDNRIRQLPELPPTLTFIDISNNILGRKGIKQEAFKDMSQLHYLYITDNNLDHIPLPLPENLQSLHLQNN
NIQEMHEDTFCKMKDYSYIRKSLEDIRLDGNPINLSKTPYAYMCLPRLPVGSLF
>tr|K7F6Z9|K7F6Z9_PELSI/20-316  Uncharacterized protein OS=Pelodiscus sinensis GN=EPYC PE=4 SV=1
-APTIHTL------TYDS------ETYDVAL--------ED-LD----NLYDYDENIHVDHAEIEIGTVLPS
VTKEI-YSPPPLP-----------------------EEA-E-----------------EEASTP--KL--ID
GSSPH---EPG-VLGPQTH---------------------------------------DG-L-PTCLLCTCL
GTTVYCDDHELDAVPPLPKETTHFYSRYNRIKKINKNDFANQNDLKRIDLTSNFISEIDEDAFRQLPQLQEL
VLRDNKIRQLPELPPTLTFIDVSNNRLGRKGIKEEAFKDMVDLHHLYITDNNLDHIPLPLPESLQALHLQNN
NIQQMHEDTFCKMKDVSYARRSLEDIRLDGNPINLSKTPSAYMCLPRLPIGSLI
>tr|Q6DK81|Q6DK81_XENTR/20-318  Dermatan sulfate proteoglycan 3 OS=Xenopus tropicalis GN=epyc PE=2 SV=1
-APPTDAI------NYDT------DTYEDVL------------D----SLYDYDENPIVDQGKIEIGTVLPV
VNRPI-LSPERVP---E--------------------ETEE-----------------AEESTP--KL--ID
GSSPQGPLTPG-VLGPDTN---------------------------------------GG-ISPTCILCACL
ITTVYCDDHNLDTIPPLPKETTHVYLRFNRISKISKHDFNHLTKLKKIDLSSNIIAEIDEDAFRNLPQLSEL
ILRDNNIRQLPELPNTMNFIDVSNNRLGPKGIKQEAFKDMEDLHILYLTNNHLNHIPIPLPDNLQSLHLQDN
NIQEMHEDTFCKMKDWTYARRALEDIRLDGNPINLSRTPQAFMCLPRIPIGRLV
>tr|Q66KS3|Q66KS3_XENLA/20-318  MGC85488 protein OS=Xenopus laevis GN=epyc PE=2 SV=1
-APTIETI------NYDT------DTYEDVL------------D----SLYDYDENPIVDQGKIEIGTVLPV
VNRPI-LSPEQVP---E--------------------ETEE-----------------AEESTP--KL--ID
GSSPQGPLTPG-VQGPDTS---------------------------------------GA-ISPTCILCACL
ITTVYCDDHNLDTIPPLPKETTHVYLRFNRISKISKHDFNHLTKLKKIDLTSNIISEIDEDAFRNLPQLSEL
ILRDNNIRQLPELPNTMNFIDVSNNRLGSKGIKQEAFKDMTDLHILYLTNNHLNHIPILLPDNLQSLHLQDN
NIQEMHEDTFCKMKDWTYARRTLEDIRLDGNPINLSRTPQAFMCLPRIPIGRLV
>XP_018412228.1/20-318  PREDICTED: epiphycan [Nanorana parkeri]
-APPTDSV------NYDT------AAYEVDL-----------LY----NLYDYDENTNIDQGEIEIGTVLPV
VNRPI-LSPEPVQ---E--------------------ETED-----------------EEESTP--KL--ID
GSSPQGPLSPG-VQTPEAS---------------------------------------GG-I-STCILCGCI
RTTVYCDDHNLDVVPPLPKDTTHVYLRFNKINKINKNDFSYLNKLQKIDLTSNIISDIDEDAFRNLPQLNEL
ILLDNRIRQLPELPDSLSYLDASKNRLGRKGIKQEAFKDLSDLRLLYLNNNNLDHIPIPLPDNLQALHLQDN
NIQEMHEDTFCNMKDFSYARRSLEDIRLDGNPINLSKTPQAFMCLPRIPVGRLV
>XP_006009490.1/25-330  PREDICTED: epiphycan [Latimeria chalumnae]
-APQRQPA--F---NYDT------ENYDVDL--------ED-LNGFD-NLYDY-EDLTIEDPQIEIGTLPPI
VPRPA-APQI-RPNQPRV-----------------------------------FDYDAEVP--Q--KP--VG
GPSPELPGGPG-VLGPQTQ---------------------------------------EG-L-PTCLLCTCL
ITTVYCDDLGLQSVPPIPKDTTHFYARYNKIKKIHKSDFANLNNLKKIDVTANAISEVDEDAFSGLPRLQEL
VVRENQLHKLPELPSTMTLIDASHNKLGGTGIKHETFKDMSHLLYLHLADNSINHIPVPLPDSLRSLHLQNN
NIQKLNEDTFCNTKDLNYVRRALEDIRLDDNPINLSDTPQAYLCLPRMPTGRLI
>tr|H2UD80|H2UD80_TAKRU/20-328  Uncharacterized protein OS=Takifugu rubripes PE=4 SV=1
-GPRFPRQ--VDLDSYDN--------YDVHV--------DD-LNLENQDMYDYEDSLT--DPEVQIGTLAPP
DYSYPVPEAS-LEEQQQEQ---------------------------------EEDEEEEIH--LRPQL--TP
QG----SGGSGILMGPETQ---------------------------------------KG-M-PTCLLCTCL
GGSVYCDDLTLDSVPPLPKGTTHFYARYNRITKINKSDFAFMRKLKRIDLTANQIRSIDDDAFLGLPELEEL
VIRENHVSQLPGLPNTMTLIDGSHNDIGSKGIHREAFKEMTSLLYLYLTDNHIDYIPVPLPESLRSLHLQRN
NIQSMHEDTFCNLKDFNYIRNALEDIRLDGNPINLSRTPQAYICLPRIPIGDLV
>tr|H3D0A5|H3D0A5_TETNG/20-315  Uncharacterized protein OS=Tetraodon nigroviridis PE=4 SV=1
-GPRLSRQ--VDLDSYDN------GSYDVDL--------EN-VHSENQDVYDYEDELT---------DGDP-
--EA-SMEEH---KQEDEE---------------------------------D--EAEEIH--LKPQL--IP
QG----SGGSGLLMGPDTQ---------------------------------------KG-M-PTCLLCTCL
GGSVYCDDLKLDSVPPLPKDTTHFYARYNRITKINKSDFAFMNKLKRIDLTANKIKSIDDDAFLGLPELEEL
VIRENHVSQLPGLPNTMTLIDGSHNDISSKGIHHEAFKEMTKLLYLYLTDNHIDYIPVPLPESLRSLHLQRN
NIQSMHEDTFCNLKDFNYIRNALEDIRLDGNPINLSRTPQAYICLPRIPIGDLV
>tr|G3Q8H4|G3Q8H4_GASAC/20-317  Uncharacterized protein OS=Gasterosteus aculeatus PE=4 SV=1
-GPRFSRQ----VDAYDN--------YDVDL--------DN-LNL---ETYEYEDGLTIDDPQVSNRLVSF-
-S-SL-LSPS---EQVEEE---------------------------------E--EEQELP--ITPRL--IP
QG----SGGSGDLMGPNTQ---------------------------------------KG-M-PTCLLCTCL
GGSVYCDDLKLGSVPPLPKDTTHFYARYTESPRSTSPDFAFMNKLKRIDLTANEITSIDERAFLGLPELEEL
VIRENHISQLPALPETMSLIDASHNDIGSKGVHQEAFKDMTGLLYLYLTDNHIDYIPVPLPYSLRSLHLQRN
NIQMMHGDTFCNLKDFNYIRNALEDIRLDGNPINLSRTPQAYVCLPRIPIGNLI
>tr|A0A1A8JH15|A0A1A8JH15_NOTKU/20-361  Epiphycan OS=Nothobranchius kuhntae GN=EPYC PE=4 SV=1
-SPRFSRQ--VDLDTYDL------ANYDEEE--------DN-FDLDNGESYDYDEELTTDESETETET--PN
ELDYNYPPED-LEEEKPEEEED--VQQEKGEEEENQEEKEEEDNHEEEYNQGEENEEEELP--LTPQL--IP
QG----SGGSGVLMGPDTQ---------------------------------------KG-M-PVCLLCTCL
GGSVYCDDLKLDSVPPLPKDTTHFYARYNKITKINKSDFANMNKLKRIDLTANEITAIDDKAFMGLPALEQL
IIRENHISQLPALPETMTLIDGSHNNIGSRGIHKEAFKDMTSLQFLYLTDNNIDYIPVPLPDSLRSIHLQRN
NIQMMHEDTFCNLNDFNYIRNALEDIRLDGNPINLSKTPQAYICLPRIPVGNLV
>tr|A0A1A8SBB6|A0A1A8SBB6_9TELE/20-402  Epiphycan OS=Nothobranchius rachovii GN=EPYC PE=4 SV=1
-SPRFSRQ--VDLDTYDL------ANYDEEE--------DN-FDLDNGESYDYDEELTTDESETETET--PN
ELDYNYPPED-LEEEKPEEEEEEDVQQEKGEEEENQEEKEEEDNHEEEYNQGEENEEEELP--LTPQL--IP
QG----SGGSGVLMGPETQKEEELLPTTPEPSQEVQTSIEETMTSGDPEQPEEEVVDAQG-M-PVCLLCTCL
GGSVYCDDLKLDSVPPLPKDTTHFYARYNKITKINKSDFANMNKLKRIDLTANEITAIDDKAFMGLPALEQL
IIRENHVSQLPALPETMTLIDGSHNNIGSRGIHKEAFKDMTSLQFLYLTDNNIDYIPVPLPDSLRSIHLQRN
NIQMMHEDTFCNLNDFNYIRNALEDIRLDGNPINLSKTPQAYICLPRIPVGNLV
>tr|A0A1A8UNV1|A0A1A8UNV1_NOTFU/20-400  Epiphycan OS=Nothobranchius furzeri GN=EPYC PE=4 SV=1
-SPRFSRQ--VDLDTYDL------ANYDEEE--------DN-FDLDNGESYDYDEELTTDESETETET--PN
ELDYNHPPED-LEEEKPEEEED--VQQEKGEEEENQEEKEEEDNHEEEYNQGEENEEEELP--LTPQL--IP
QG----SGGSGVLMGPDTQKEEELLPTTPEPSQEVQTSIEETMTSGDPEQPEEEVVDAQG-M-PVCLLCTCL
GGSVYCDDLKLDSVPPLPKDTTHFYARYNKITKINKSDFANMNKLKRIDLTANEITAIDDKAFMGLPALEQL
IIRENHVSQLPALPETMTLIDGSHNNIGSRGIHKEAFKDMTSLQFLYLTDNNIDYIPVPLPDSLRSIHLQRN
NIQMMHEDTFCNLNDFNYIRNALEDIRLDGNPINLSKTPQAYICLPRIPVGNLV
>tr|A0A146W9C5|A0A146W9C5_FUNHE/20-322  Epiphycan OS=Fundulus heteroclitus PE=4 SV=1
-NPRFSRQ--VDYDSYDA------VDYNEGE--------DN---FDL-NNYDYEEELRVEEAGTDAEK--PE
Y---NYPEPG-EVEKKE-----------------------------------EEEEEEELP--LKPQL--VP
QG----SGGSGVLMGPDTE---------------------------------------KG-L-PVCLLCTCL
GGSVYCDDLKLDSVPPLPKDTTHFYARYNRITKISKSDFANMNKLKKIDLTANEITSIEDRTFMGLPELEEL
IIRENHISQLPTLPETMTLIDASHNNIGSKGIHKEAFKDMTGLQFLYLTDNNIDYVPVPLPDSLRSLHLQGN
NIQMMHEDTFCNLNDFNYIRNALEDIRLDGNPINLSKTPQAYVCLPRIPVGNLI
>tr|I3JZW4|I3JZW4_ORENI/20-320  Uncharacterized protein OS=Oreochromis niloticus PE=4 SV=1
-SPRFSRQ--AHLDTYSS------TNYDD-----------N-FN-LE---SDYEDVLTIGEPQIEIGTLPPP
EYEGSLETQ----NEVE-----------------------------------QPKEEEELP--LKPQL--VP
QG----SGGSGVLMGPDTQ---------------------------------------KD-M-PICLLCTCL
GGSVYCDDLNLDSVPPLPKDTTHFYARYNRIKKINKSDFASMNKLKRIDLTHNEITSIEDRAFMGLPELEEV
VIRENHISQLPSFPETMTLIDASHNNIGSKGIHREAFKDMTGLLYLYLTDNHIDYIPVPLPDSLRSLHLQRN
NIQMMHEDTFCNLQDFSYIRRALEDIRLDGNPINLSRTPQAYICLPRIPIGDLI
>tr|Q5RI46|Q5RI46_DANRE/19-321  Epiphycan OS=Danio rerio GN=epyc PE=1 SV=2
SPPRYVRQ--TELHNYDD------N-NDVDL--------DQNVD----GDNAYEDYYDGNESEIEITRVDPF
EGIES-SHSA---SLE-------------------------------------EKEEEELP--IKPQL--IP
PS----SGASGTLMGPSAQ---------------------------------------GG-M-SVCVLCTCL
VGSVYCDDLKLDRVPPLSKDTTHFYSRYNKISRISKSDFANLNKLKKIDLTSNGISRIDDDAFFGLPSLEEL
ILRENNIRQLPALPPSMTLIDVCHNHLGSTGIQREAFKDMPGLLYLYLTDNNIDHIPVPLPESLRSLHLQNN
NIQMIHEDTFCNPHDLNYIRNALEDVRLDGNPINLSRTPQAYICLPRIPIGNLF
>tr|W5NHX7|W5NHX7_LEPOC/20-325  Uncharacterized protein OS=Lepisosteus oculatus PE=4 SV=1
-VPSRQRRQAFDFNTYDA------EHYDVDL--------EN-LHLENQDTFNYDDELTIDEPQIEIGTLPPL
VNRY-QQPST---SV--------------------------------------EEEEEELP--LKPLT--PA
QS----SGGSG-LLGPDTQA---------------------------------------G-L-PTCLLCTCL
GGSVYCDDVKLETVPPLPKETTHFYARYNKIKKINKSDFAEMNKMKRIDLTSNQISEIDEDAFRSLPQLEEL
VVRENKIRQLPELPSTMTLIDVSHNKLGSNGIKNEAFKDMHNLMYLYLTDNNLNHIPLPLPEPLRSLHLQNN
NIQMMHEDTFCNLKNVNYIRKALEDVRLDGNPINLSRTPQAYICLPRVPTGRLY
>XP_020390016.1/33-338  epiphycan [Rhincodon typus]
-APTKNEEKARKLKQTQSLPVDLLEEHGYVN--------QD-PR----NFFEYKDDLIIDEPLIESGSLTPP
SSSQL-VTYD--S-----------------------EYE-E-----------------EEFVTH--EP--LD
PGSPS---VPG-LLGPESK---------------------------------------EG-L-PTCLLCTCL
SGSVYCDDTDIKTIPPLPKETTHFYARFNKLTDIKKGDFAGLNHLKRIDVTGNRISSIDEDAFRQLPELVDL
MVASNELVQLPELPQTMVSIDASYNKLNSSGIKNEAFKDMNNLEYLYLAGNLLNHVPIPLPESLRSINLQNN
NVQQINDDTFCNSKDIHYVRKALELIRLDGNPINLSKTPGAYICLPHVPYGNY-
>XP_007893502.1/20-325  PREDICTED: epiphycan [Callorhinchus milii]
-APTKNVEKPKGIKQT-PLLVDAIDGFDYQQQDPYHENVEL-IS----AYYDYE-----DEPKIEIGTLAPS
GNSEF-LI----E------------------------ED-D-----------------YEEL-I--PHEPLD
PGAPS---VPG-LLGPESK---------------------------------------EG-L-PTCLLCTCL
GGSVYCDDTDIESIPPLPKETTHFYARFNKLTKIRKQDFAGLNNLKRIDVTGNKISSIDEDSFRLLPELVEL
TVASNEIAQVPELPNTMVSIDVSHNKLHSNGIKKETFKDMANLAYLFLSDNELDYVPLPLPDGLRSVHLQNN
NIQHINDDTFCNSKDINYVRKPLQDIRLDGNPINLSKTPQAYICLLHMPVGTY-
