# Supplementary material for: The origins and developments of sulfation-prone tyrosine-rich and acidic N- and C-terminal extensions of class ll and lll small leucine-rich repeat proteins shed light on connective tissue evolution in vertebrates
Source: BMC Evol Biol. 2020 Jun 23;20:73. doi: 10.1186/s12862-020-01634-3 (PMC7310474; doi:10.1186/s12862-020-01634-3)
Supplement: Supplementary file 9 — Additional file 9. Opticin. FASTA format file (.fasta) containing the complete multiple sequence alignment of the opticin dataset with signal peptides removed. May be accessed using common multiple sequence alignment workbenches such as Jalview. [file 12862_2020_1634_MOESM9_ESM.txt]

>sp|Q9UBM4|OPT_HUMAN/20-332  Opticin OS=Homo sapiens GN=OPTC PE=1 SV=1
ASLPRKERKRREEQMPREGDSFEVLPLRNDVLNPDNYGEVIDLSNYEELTDYGDQLP-EVKVTSLAPATSI-
SPA---------------KSTTAP-GTPSSNPTMTRPTTAGLLLSSQPN--HGLPTCLVCVCLGSSVYCDDI
DLEDIPPLPRRTAYLYARFNRISRIRAEDFKGLTKLKRIDLSNNLISSIDNDAFRLLHALQDLILPENQLEA
LPVLPSGIEFLDVRLNRLQSSGIQPAAFRAMEKLQFLYLSDNLLDSIPGPLPLSLRSVHLQNNLIETMQRDV
FCDPEEHKHT-RRQLEDIRLDGNPINLSLFPSAYFCLPRLPIGRFT
>tr|U3BA44|U3BA44_CALJA/20-332  Opticin OS=Callithrix jacchus GN=OPTC PE=2 SV=1
ASFPRKERKRREEQMPEDGDASEVLPLGNDVLNPDNYGEVIDLSNFEELTDYGDQPP-EVKVTSLAPATRT-
SPT---------------KSTAAP-KTPSSNPTMTRLTTAGLILSSQPN--HGLPTCLVCVCLGSSVYCDDI
DLEDIPPLPRRTAYLYARFNRISHIRAEDFKGLTKLKRIDLSSNLISYIDNNAFCLLHALRDLILPENLLEA
LPVLPTGIEILDVRLNRLRSSGIQPAAFRALEKLRFLYLSDNLLDSIPGPFPLSLRSLHLQNNLIETMQRDV
FCDPEEHKYT-RRQLEDIRLDGNPINLSLFPSAYFCLPRLPIGCFT
>sp|Q920A0|OPT_MOUSE/20-328  Opticin OS=Mus musculus GN=Optc PE=2 SV=2
ASLLG-ER-EREEQSPEEGDTYASLYVGNHTLSIEDYNEVIDLSNYEELADYGDQIP-EAKISNLTLPTRT-
SPT----------------STVAQ-KTLSPNLTMAVPTTTGL-LNSQSS--HGLPTCLVCVCLGSSVYCDDA
DLENIPPLPQMTTYLYARFNHISHIQAGDFKGLTKLRRIDLSGNSISSIHNDALRLLPALQDLILPENQLAA
LPVLPSGIEFLDVRLNRLQSSGIQPEAFVALKKLQFLYLANNMLDSIPGPLPLSLRSLHLQNNMIETMESDT
FCDTGEHRHE-RRQLEDIRLDGNPINLSLFPEAYFCLPRLPVGHFT
>tr|G3HQC4|G3HQC4_CRIGR/20-330  Opticin OS=Cricetulus griseus GN=I79_013021 PE=4 SV=1
ASLPG-ER-KREEQSPTEGDTYPFLHMGNYALNLEDYSEVIDLSSYEEPADYGDQIS-EAKVDRVTLPTRT-
SSS---------------QSIMAP-KISSSNLTMTGPTTSDL-LNSQSS--HGLPTCLVCVCLGSSVYCDDA
DLENIPPLPRMTTYLYARFNHISHIQARDFKGLTKLKRIDLSSNSISSIHNDAFCLLPALQDLILPENQLAA
LPVLPSGIEFLDVRLNRLQSSGIQPEAFVALEKLQFLYLADNLLDSIPGPLPLSLRSLHLQNNMIKTMERDT
FCDTREHRHEHRRQLEDIRLDGNPINLSLFPEAYFCLPRLPVGRFT
>sp|P58874|OPT_BOVIN/20-321  Opticin OS=Bos taurus GN=OPTC PE=1 SV=2
ASLSE-E---------REGDPYAILHLGDYVLSLDNYDEVIDPSNYDELIDYGDQLP-QVKGTSLASLTRT-
RFT---------------QSTEAA-RTLPSNPTTARPPTLGL-LAAPAN--HGLPTCLICVCLGSSVYCDDA
DLENIPPLPQTTAYLYARFNRISHIRAGDFKGLTKLKRIDLSGNSISSIDDKALRLLPALRDLILPENKLVA
LPTLPTSIEVLDVRMNRLQSSGIQPEAFRALEKLQFLYLADNLLDAIPPSLPLSLRSLHLQNNMIETMQRDA
FCDAEEHRHT-RRPLEDIRLDGNPINLSLFPSAYFCLPRLPTGRFV
>tr|L8ISX5|L8ISX5_9CETA/20-322  Opticin OS=Bos mutus GN=M91_14775 PE=4 SV=1
ASLSKEE---------REGDPYAILHLGDYVLSLDNYDEVIDPSNYDELTDYGDQLP-QVKGTSLASLTRT-
RFT---------------QSTEAA-RTLPSNPTTARPPALGL-LAAPAN--HGLPTCLICVCLGSSVYCDDA
DLETIPPLPQTTAYLYARFNRISHIRAGDFKGLTKLKRIDLSGNSISSIDDKALRLLPALRDLILPENKLVA
LPALPTSIEVLDVRMNRLQSSGIQPEAFRALEKLQFLYLADNLLDAIPPSLPLSLRSLHLQNNMIETMQRDA
FCDTEEHRHT-RRPLEDIRLDGNPINLSLFPSAYFCLPRLPTGRFV
>tr|Q8MIS4|Q8MIS4_PIG/20-333  Opticin OS=Sus scrofa GN=OPTC PE=2 SV=1
ASLPEKERERGEDRLHRESDSSTALHLGDYTLSPDSHDGVLDLSNYEELMDYGDQLP-KVKGASLASPTRA-
SST---------------QSMKPP-RTPPSSPTVARPTALSP-PGSPTSHAPGLPTCLVCVCLGSSVYCDDT
DLENIPPLPQTTTYLYARFNRINHIRAGDFKGLTKLKRIDLSSNFISSIDDDALLLLPDLQDLILIENQLAA
LPTLPTAIEVLDVRLNRLRSSGIQPGAFRALEKLQFLYLADNLLDSIPGPLPLSLRSLHLQNNMIETLQRDT
FCDPEEHKHT-RRQLEDIRLDGNPINLSLFPSAYFCLPRLPIGRFT
>tr|L5JVK2|L5JVK2_PTEAL/20-331  Opticin OS=Pteropus alecto GN=PAL_GLEAN10006978 PE=4 SV=1
ASLPEKERRRREEQPQAAGDSNAVLLPGDYALSLDNYDEVIDLGSYQELTDYGDQAP-EVKGTSLAPPNGI-
SST---------------QSTVAP-RTPSSNATVTRPAMLGL-PVSPTS--HSLPTCLVCVCLGSSVYCDDA
DLESIPCLPQTTAYLYARFNSIRRIRARDFKGLTKLKKIDLSSNFISTIDDDALYLLPALQALILPENRLTA
LPRLPTGIEVLDVRLNLLQSSGIQPGAFRALEKLQFLYLADNLLDFIPGPLPLSLRSLHLQNNRIETMQKDT
FCDPEEHKHT-RRPLEDIRLDSNPINLSLFSSAYFCLPRLPIGRFS
>sp|P83286|OPT_CANLF/20-327  Opticin OS=Canis lupus familiaris GN=OPTC PE=2 SV=1
ASLPK-ER-KRRDEMHGEGDSY--VVLGNYVLGPDNYDEVIDLSDYEGLMDYGDQLP-EAKVTNLAPPTGI-
SSA---------------QSTMTP-RTLSLKPTMIRPTELGV-LGSPNS--HGLPTCLICVCLGSSVYCDDA
DLENIPPLPKTTTYLYARFNRIRRIRAGDFKGLTKLKRIDLSSNSISSIDDDALRLLPALQDLILPENQLAA
LPALPPAIEVLDARHNQLQSSGIQPEALRALEKLQFLYLADNLLDSIPGPLPPSLRSLHLQNNLIETMQTDA
FCDPEEHKHS-RRWLEDIRLDGNPINLGLFPSAYFCLPRLPTGHCC
>tr|L9JBP3|L9JBP3_TUPCH/20-329  Opticin OS=Tupaia chinensis GN=TREES_T100003424 PE=4 SV=1
ASLPK-GR-RWGKRSPGEDETSTAPPPGSQTLGLDHVGKLANLSLSELLTDPGDRLP-KVNVTSLAPPSGV-
SPA---------------QSTVAP-TTPSPKPMTTRPTTLGP-LDSTTS--QGLPTCLVCVCLGSSVYCDDI
DLESIPPLPRMTAYLYARFNRIRHVRAGDFKGLTKLKKIDLSGNFISSIDNNALRLLPALRDLVLLENQLAA
LPMLPRGIEFLDVRHNRLRSPGIQPGAFEALEKLQFLYLADNLLDSIPGPFPLSLRSLHLQNNKIKALRTDS
FCDPVEHRYT-RRQLEDIRLDGNPINLSHFPSAYFCLPRLPTGRLT
>tr|Q6YEX8|Q6YEX8_CHICK/26-338  Opticin OS=Gallus gallus GN=OPTC PE=2 SV=1
-VP-AKKERKKVEKLKPDLVLYENLDLDNYDVTLDNYGDIMDLNNYEELYDYGDLAP-KIEVGTLAPRPKD-
RESL-----PE-------LVTAAP-TPKLQPPDTTNPIRPAP-PGPGTAQ--GVPSCLPCLCIRTSVYCDDT
DLEHIPPLPPDTTYLYARFNRISAIRAGDFMGLKKLKRIDLTSNSISWADVDAFRFLPSLQELILPENRLTA
LPELPRSIIRLDARLNRIPSAGLRPEAFQDLTQLQFLHLSDNQLDYIPAPLPESLRSLHLQNNNIQTMHEDT
FCNSQDQSHV-RRALEDIRLDGNPINLSLFPNAYFCLPRLPTGHFL
>XP_009271083.1/20-329  PREDICTED: opticin [Aptenodytes forsteri]
-LP-AQEERGKVENPKADLALYENLDLDNYDLTLDNYGEILDLSNYEELYDYSDLAP-KIEVGTLAPRPKN-
PAAV-----PN-------PGTTAE-TLKLQPPTTAGPVRPA----PVPPQ--GLPSCLLCLCIGTSVYCDDA
DLEHIPLLPPETTYLYARFNRIGTIRAGDFTGLKKLKRIDLTSNFISWADVDAFRLLPSLQELILPENRLTA
LPELPRSIVRLDARLNRIPSTGLQPEAFRDLKQLQFLHLSDNQLDYIPVPLPESLRSLHLQNNNIQTMHEDT
FCNSQDHSQI-RRALEDIRLDGNPINLSLFPNAYFCLPRLPTGRFF
>OPJ88925.1/20-328  opticin [Patagioenas fasciata monilis]
-VP-AKER-RKAEKPKAHLALYENLDLDNYDLTLDNYGEILDLSNYEELYDYGDLAP-KIEVGTLAPRPKD-
PAAP-----PD-------LGATAG-TPKLQLLSTAGPVPPA----PVPAQ--ALPSCQLCLCIGTSVYCDDA
DLEHIPLLPPETTYLYARFNRIGTIRASDFTGLKKLKRIDLSSNSISRADADAFRLLPSLQELILPENRLTA
LPELPRSIVRLDARLNSIPSAGLRPEAFRDLKQLQFLHLSDNQLDYIPAPLPESLRSLHLQNNNIQTMHEDT
FCDSQDHSQV-RRALEDIRLDGNPINLSLFPNAYFCLPRLPTGRFF
>KYO34254.1/46-360  opticin [Alligator mississippiensis]
-VP-LGEG-KKTEKPSADLTIYESLNLDSYDLSLNNYGDIIDLSNYDELYDYGDLAP-KIEVGTLAPPAKT-
PEGM-----PST----RAVPTAAP-RKQPPMPTTAKPVGPGL-LGFITEQ--GLSTCLVCVCIGTSVYCDDA
GLEHIPALPLETMYLYARFNSIGQIRARDFAGLKKLKRIDLTSNYISSVEEGSFRQLTSLQELILPENRLTA
LPDLPSSIIRLDARFNRIQSSGLRPEAFRELKKLQFLHLSDNELDYIPAPLPESLRSLHLQNNNIQTMHQDT
FCDSQDLTHI-RRALEDIRLDGNPINLSLFPSAYFCLPRLPTGRFY
>XP_015262807.1/24-335  PREDICTED: opticin [Gekko japonicus]
-----KED-EMKKKLKTDIPSYDNLDLDSDDISLDNYGEIIDLSNYEDIYDYEDLAS-KIEVDTLPPPTRG-
FPQP-----FST----TAVPTEAP-PTKPPSSTALQTKGPGL-FGLITNQ--GLPTCLVCVCIRTSVYCDDT
DLEHIPPLPLETVYFYARFNRIHRIQASDFTGLTKLKRIDLTNNFISWVDEDSLRLLPSLQELTLPENKLTS
LPELPSGIIQLDARFNMIQSSGIRSEAFQDLKKLQFLYLADNKLDYIPVPLPEGLRSLHLQNNNIQTMHEDV
FCNSRDHSYI-RRALEDIRLDGNPINLSLFPDAYFCLPRLPTGHFY
>XP_007065189.1/26-340  PREDICTED: opticin [Chelonia mydas]
-APSIEEGKKKEEQPRADTATDDNLDLPNYD--LDNYGEIIDPSLYEELYDYSDLAP-KIEVGTLAPPTQR-
LEGV-----MST----RAVPTEAP-RRPPPTSPTTTPVGPGL-FGSITKQ--GLPTCLICVCLSTSVYCDDA
ELEQIPPLPLETTYFYARFNRISRIQASDFARLKKLKRIDLTSNFISWVGEDSFRLLSTLQELILAENRLTA
LPALPSSIVRLDARLNRIQSSGVRPEAFRELKKLQFLHLSDNKLDYIPVPLPEGLRSLHLQNNNIQTMHKDT
FCDSQDHSHI-RWALEDIRLDRNPINLSLFPDAYFCLPRLPMGHFY
>tr|Q28HP1|Q28HP1_XENTR/19-322  Opticin OS=Xenopus tropicalis GN=optc PE=2 SV=1
-PP-SPEAGR---NKKETSRSGKNIKLDDYNI---NYEESIDTGKYVDLYDYYEHEP-KTEVHTLTPLNEK-
SGL---------------LTNQGT-EKPITLPGTPKPSQNSL-FGSMTEQ--GLPICLVCVCIGTSVYCDDV
DLTAIPPLPKDTAYFYARFNRITRINNKDFKGLNKLKRVDLSSNFLSNIDDDAIHLLPSLQELILSENQLKA
LPELPSSLILLDAQYNQLQSSGIQTDVFKDLTNLEYLYLSNNKLDYIPVPLPYSLRSLHLKNNNIQTMNLET
FCESRDPTFI-RRNLEDIRVDENPINLSKFVNGYFCLVRLPTGSYY
>XP_006002321.1/20-339  PREDICTED: opticin [Latimeria chalumnae]
-AP-ATEDRKEVANLELDTLTEDSFDLDNYELNLDNYVDTIDLSNYGDLYDYGDGEP-KIEVGTLPPLNPA-
ANQN-----RRPLPEQEEEVPLKP-LVTTPAAPKTDAHKPDI-FGPLTE--LGLPTCLLCVCISSSVYCDDA
DLEYIPPLPKDTVYLYARFNKITRITATDFTGLKKLKRIDLTSNYISQIDDDALGSLTALQELILPENKLTS
LPELPDSLIFIDARMNNLRSSGVRPEIFQNMKNLHSLYLSNNKLNYIPVPLPENLRSLHLQGNNIQTMHEET
FCNKRDADYI-RKPLEDIRLDGNPINLSRFSSAYFCLPRLPTGRLQ
>tr|Q15JE7|Q15JE7_DANRE/25-322  Opticin OS=Danio rerio GN=optc PE=1 SV=1
-APPT-D------------LDLEAFGLENYD----------DPDSWDLHYNYDDEH-EEVE--TVAPPTAL-
TPPPAVVVPENY----VEEMTLPPRPTKSPVPSTLDFKAPGL-FGPDTG--LGMPTCLLCVCISGSVYCDDS
DLTHIPPLPKETTHFYARFNKITEIKAADFINLNQLKRIDLSGNQIGKVNEDAFRSLLQLQDLMMADNNIQA
LPELPASLKHIDIRNNKLRSSGMHAEAFKEMKELQFLYLSHNKLDYIPVPLPESLRVLHLQNNNIQSITQDT
FCNSHDKNYI-RKALEDIRLDGNPVDINLYPQAYFCLPRLPVGTPV
>tr|E6ZFK9|E6ZFK9_DICLA/25-321  Opticin OS=Dicentrarchus labrax GN=OPTC PE=4 SV=1
-APPG-E------------PNDEAFDLENYDLNNEMDWEKLDL--FGNIYEYDDLD-QEFEVGTVAPANQQ-
TAE--HY---------EKEGTLP---TPPLAPVTLDFKGPGI-FGPETG--LGMPICLLCVCIGGSVYCDDT
GLDQIPVLPKDTTHFYGRFNKIRHVKNTNFINLNKLQSIDLTGNQISGMDEEVFRSLPQLQVLLLADNNLQV
MPELPITMKHIDLRNNRLISHGVHSEGFKDMSQLEFLYMSNNNLDYIPTPLPLSLRVLHLQNNNIQSLHEDT
FCNRHDRNFI-RSNLEDIRLDGNPLNINLFAKAYVCLPRLPVGSH-
>XP_019734798.1/34-337  PREDICTED: opticin [Hippocampus comes]
-APLE-E------------SDDDRFDLENYDLNSVTDWGKVEPNIYGDNYDYEDLD-QEIEVETFAADINRL
GNQPKVNHH-------EVKGTVP---TFTPPPVTLDFKGSGL-FGPETG--MGMPTCLLCVCIGGSVYCDDT
GLNQIPPLPKDTRHFYGRFNSIRHIKNTDFVNLSKLQSIDLTGNQISEMDEDVFGSQQQLHDLLLAENNLQA
LPELPVTLKYIDLRNNRLISRGIHSESFKDMSHLEFLYLSNNNLDYIPTPLPLNLKVLHLQGNNIQSLHEDT
FCDSHDRYFI-RRYLEDIRLDGNPLNINLFPQAYVCLPRLPVGNH-
>tr|A0A0P7UKK4|A0A0P7UKK4_9TELE/20-329  Epiphycan-like OS=Scleropages formosus GN=Z043_122155 PE=4 SV=1
-APPK-V------------LDVDTLDLQNYDIN-DLYWENLNLTNYEEAYDYDDTNEVQIEVGMLAPLSTV-
PVIPGSLVPLDY----TKESTLSPQPTEAPTPPSLDFEGPGL-FGPDTG--LGMPTCLMCLCIRSSVYCDDS
HIDKIPLLPKETAYFYARFNKIKHVKATDFANLRSLKVIDLTGNKISDVEDNALRDLPRLRELILSDNQLQA
LPELPTSLKSIDVRNNLLTSAGIHPGAFQDLSHLEFVYLSHNRLDYVPTPLPESLRVLHLQYNNIQSLHEDT
FCNRHELSYL-RRALEDIRLDGNPINLSHYAQAYVCLPRLPVGRML
